# Supplementary material for: County, subregional and regional nitrogen data derived from the Net Anthropogenic Nitrogen Inputs (NANI) toolbox
Source: Data Brief. 2018 May 2;18:1877–88. doi: 10.1016/j.dib.2018.04.098 (PMC5998304; doi:10.1016/j.dib.2018.04.098)
Supplement: Supplementary file 2 — Supplementary material [file mmc2.xlsx]

## Sheet: Regional
Region Code	Region Name		Area_km2*	Agricultural N Fixation (kg-N/km2/yr)						Fertilizer N Application (kg-N/km2/yr)						agricultural fertilizer N application (kg/km2/yr)						N in Animal Excretion (kg-N/km2/yr)						Noy dep (kg/km2/yr)						total ag N inputs (kg/km2/yr)						Agricultural N Fixation (kg-N/km2 cropland/yr)						Agricultural fertilizer N (kg-N/km2 cropland/yr)
			region area	NFIX 1987	NFIX 1992	NFIX 1997	NFIX 2002	NFIX 2007	NFIX 2012	NFERT 1987	NFERT 1992	NFERT 1997	NFERT 2002	NFERT 2007	NFERT 2012	AG NFERT 1987	AG NFERT 1992	AG NFERT 1997	AG NFERT 2002	AG NFERT 2007	AG NFERT 2012	NEXCR/TOT AREA 1987	NEXCR/TOT AREA 1992	NEXCR/TOT AREA 1997	NEXCR/TOT AREA 2002	NEXCR/TOT AREA 2007	NEXCR/TOT AREA 2012	NOY DEP 1987	NOY DEP 1992	NOY DEP 1997	NOY DEP 2002	NOY DEP 2007	NOY DEP 2012	I', 1987	I', 1992	I', 1997	I', 2002	I', 2007	I', 2012	NFIX/CROPLAND AREA 1987	NFIX/CROPLAND AREA 1992	NFIX/CROPLAND AREA 1997	NFIX/CROPLAND AREA 2002	NFIX/CROPLAND AREA 2007	NFIX/CROPLAND AREA 2012	AG NFERT/CROPLAND AREA, 1987	AG NFERT/CROPLAND AREA, 1992	AG NFERT/CROPLAND AREA, 1997	AG NFERT/CROPLAND AREA, 2002
				1987	1992	1997	2002	2007	2012	1987	1992	1997	2002	2007	2012	1987	1992	1997	2002	2007	2012	1987	1992	1997	2002	2007	2012	1987	1992	1997	2002	2007	2012	1987	1992	1997	2002	2007	2012	1987	1992	1997	2002	2007	2012	1987	1992	1997	2002
H	Heartland		738289	3783.8	4090.85	4674.51	5027.39	4497.46	4291.07	4225.38	4795.21	4894.55	4674.27	5550.29	6288.5	4193.66	4751.33	4829.33	4479.61	5443.43	6234.39	1331.48	1301.08	1303.03	1378.28	1486.99	1406.13	598.238	598.238	598.238	598.238	559.176	516.209	9907.18	10741.5	11405.1	11483.5	11987.1	12447.8	5868.01	6464.31	7461.33	7915.8	7362.41	7071.08	6503.64	7507.99	7708.45	7053.3
NC	Northern Crescent		682975	1085.39	979.229	1049.05	1191.47	1007.25	1091.38	1216.88	1235.58	1323.08	1290.48	1410.2	1409.89	1162.88	1171.97	1219.07	1126.05	1279.75	1319.23	1042.43	968.705	926.894	914.06	924.744	939.971	652.009	652.009	652.009	652.009	597.014	542.802	3942.72	3771.91	3847.02	3883.6	3808.76	3893.38	4611.84	4365.05	4841.82	5384.37	4841.9	5335.66	4941.1	5224.21	5626.56	5088.74
GP	Northern Great Plains		704728	469.435	456.18	650.593	850.214	1010.57	1032.58	945.599	1044.44	1463.9	1433.75	1670.5	2118.13	940.95	1036.98	1453.56	1364.6	1650.78	2106.9	624.34	649.047	682.484	670.289	663.497	634.364	177.953	177.953	177.953	177.953	217.527	197.128	2212.68	2320.16	2964.59	3063.05	3542.37	3970.97	1217.97	1214.79	1745.68	2228.22	2646.76	2782.91	2441.34	2761.44	3900.21	3576.31
PG	Prairie Gateway		1.02091e+06	445.232	498.101	577.953	568.56	606.526	491.9	1439.07	1687.79	1885.02	1757.69	1924.86	1805.4	1428.39	1669.66	1825.58	1628.88	1886.75	1789.72	974.274	1014.53	1109.43	1127.36	1150.39	1019.34	368.362	368.362	368.362	368.362	406.904	365.041	3216.25	3550.65	3881.33	3693.17	4050.57	3666	1293.36	1462.48	1716.39	1648	1881.6	1613.18	4149.36	4902.29	5421.58	4721.4
EU	Eastern Uplands		505747	456.787	488.384	469.766	467.061	339.703	384.909	725.655	843.279	813.444	889.05	809.153	695.75	697.696	809.878	769.996	731.546	735.593	644.667	1347.02	1471.74	1596.75	1698.75	1682.76	1504.08	773.759	773.759	773.759	773.759	702.436	647.361	3275.26	3543.76	3610.27	3671.11	3460.49	3181.02	2278.99	2414.85	2345.57	2423.15	2291.42	3146.54	3480.92	4004.51	3844.64	3795.31
SS	Southern Seaboard		635986	449.252	510.065	440.963	359.525	357.945	579.765	1053.7	1245.24	1226.02	1054.93	1059.63	829.179	1025.8	1214.59	1138.65	965.819	958.983	788.109	1127.32	1260.81	1443.77	1637.9	1651.13	1536.93	649.82	649.82	649.82	649.82	611.416	580.705	3252.19	3635.28	3673.2	3613.06	3579.48	3485.51	2754.25	3208.69	2816.47	2449.22	2844.98	5028.17	6288.94	7640.7	7272.67	6579.54
BR	Basin and Range		1.42898e+06	169.314	177.146	209.046	209.83	223.972	199.491	153.351	182.938	240.602	197.698	219.648	252.298	150.923	179.24	236.6	182.099	212.993	246.923	237.316	238.491	242.281	216.656	216.084	206.792	144.686	144.686	144.686	144.686	188.275	176.35	702.239	739.564	832.613	753.272	841.325	829.556	3179.58	3307.42	3928.98	3820.62	4521.87	4322.71	2834.22	3346.52	4446.85	3315.67
MP	Mississippi Portal		256094	1292.57	1529.56	1657.92	1380.42	1406.68	2178.87	1795.84	2353.57	2181.16	2164.29	2416.6	2364.84	1776.51	2324.93	2153.04	2034.67	2357.78	2331.83	533.848	549.964	605.365	649.934	661.243	572.379	662.153	662.153	662.153	662.153	608.872	556.081	4265.08	5066.6	5078.48	4727.17	5034.58	5639.16	3905.95	4688.32	5216.68	4498.21	4758.06	7793.74	5368.34	7126.24	6774.58	6630.14
All	All regions		5.97371e+06	905.618	960.084	1080.98	1142.21	1074.62	1096.43	1306.12	1494.19	1601.49	1522.42	1710.68	1805.72	1286.91	1469.31	1555.02	1417.28	1652.66	1773.27	837.613	860.965	909.931	944.474	962.67	895.266	430.115	430.115	430.115	430.115	428.271	394.153	3460.25	3720.47	3976.05	3934.09	4118.22	4159.12	3323.45	3588.48	4094.26	4288.52	4294.75	4563.45	4722.71	5491.8	5889.68	5321.28
* area excludes counties with less than 2% cropland+rangeland
** N deposition estimate is from the most recent available year of CMAQ model estimates (2006); Hong et al. 2011
[truncated: 80 more columns]

## Sheet: Subregional
					Area_km2*	Agricultural N Fixation (kg-N/km2/yr)						Fertilizer N Application (kg-N/km2/yr)						agricultural fertilizer N application (kg/km2/yr)						N in Animal Excretion (kg-N/km2/yr)						Noy dep (kg/km2/yr)						total ag N inputs (kg/km2/yr)						Agricultural N Fixation (kg-N/km2 cropland/yr)						Agricultural fertilizer N (kg-N/km2 cropland/yr)
Region Code	Region Name	Subregion Code	Number of Countie		region area	NFIX 1987	NFIX 1992	NFIX 1997	NFIX 2002	NFIX 2007	NFIX 2012	NFERT 1987	NFERT 1992	NFERT 1997	NFERT 2002	NFERT 2007	NFERT 2012	AG NFERT 1987	AG NFERT 1992	AG NFERT 1997	AG NFERT 2002	AG NFERT 2007	AG NFERT 2012	NEXCR/TOT AREA 1987	NEXCR/TOT AREA 1992	NEXCR/TOT AREA 1997	NEXCR/TOT AREA 2002	NEXCR/TOT AREA 2007	NEXCR/TOT AREA 2012	NOY DEP 1987	NOY DEP 1992	NOY DEP 1997	NOY DEP 2002	NOY DEP 2007	NOY DEP 2012	I', 1987	I', 1992	I', 1997	I', 2002	I', 2007	I', 2012	NFIX/CROPLAND AREA 1987	NFIX/CROPLAND AREA 1992	NFIX/CROPLAND AREA 1997	NFIX/CROPLAND AREA 2002	NFIX/CROPLAND AREA 2007	NFIX/CROPLAND AREA 2012	AG NFERT/CROPLAND AREA, 1987	AG NFERT/CROPLAND AREA, 1992
						1987	1992	1997	2002	2007	2012	1987	1992	1997	2002	2007	2012	1987	1992	1997	2002	2007	2012	1987	1992	1997	2002	2007	2012	1987	1992	1997	2002	2007	2012	1987	1992	1997	2002	2007	2012	1987	1992	1997	2002	2007	2012	1987	1992
H	Heartland	H1	9		12565.3	3966.96	3352.82	4852.93	5915.59	4873.88	4731.47	4414.9	4825.76	5461.77	4862.86	5817.93	7157.47	4384.47	4772.33	5382.38	4441.38	5690.85	7062.65	1928.73	1845.87	1895.88	1864.86	1910.83	1877.1	472.85	472.85	472.85	472.85	434.732	348.429	10753	10443.9	12604	12694.7	12910.3	14019.6	6167.6	5271.42	7610.75	8915.03	7333.08	7538.95	6816.72	7503.23
H	Heartland	H2	7		11012.3	931.944	961.354	947.956	805.778	722.617	556.912	1150.92	1514.11	1443.13	1586.24	1567.31	1384	1142.35	1501.42	1429.41	1543.71	1547.16	1368.28	1658.1	1768.92	1895.84	2102.15	1955.53	1785.49	495.858	495.858	495.858	495.858	529.744	537.452	4228.25	4727.56	4769.06	4947.5	4755.05	4248.14	2544.87	2598.59	2490.74	2178.82	2625.04	2374.84	3119.43	4058.43
H	Heartland	H3	7		11408	777.19	1126.99	1147.87	1255.22	1186.83	1194.03	1401.01	2058.69	2071.75	2101.12	2396.13	2300.75	1387.24	2038.68	2049.2	2035.27	2365.1	2277.34	656.34	622.283	701.833	732.506	662.023	460.903	639.461	639.461	639.461	639.461	592.395	571.361	3460.23	4427.42	4538.36	4662.46	4806.35	4503.63	2489.65	3623.54	3649.59	4027.09	4157.06	5132.42	4443.88	6554.84
H	Heartland	H4	29		29177.5	2199.39	2895.4	3116.01	3076.23	2488.48	2933.78	2703.12	3509.36	3736.82	3568.07	4429.89	4857.99	2687.53	3489.48	3708.1	3516.87	4395.55	4843.94	608.246	700.914	926.773	1218.75	1289.26	1242.91	791.752	791.752	791.752	791.752	663.147	615.428	6286.91	7877.55	8542.63	8603.59	8836.43	9636.06	4373.07	5840.6	6067.6	5840.56	4933.29	5961.22	5343.64	7038.98
H	Heartland	H5	15		16661.4	1941.72	2545.55	2641.78	2659.93	1855.82	2986.21	2707.81	3374.21	3720.21	3151.29	4274.23	5073.3	2688.77	3353.77	3694.66	3087.18	4243.09	5061.97	797.181	878.771	1114.15	1654.88	1749.82	1473.95	939.803	939.803	939.803	939.803	747.368	655.09	6367.47	7717.9	8390.39	8341.79	8596.09	10177.2	4167.6	5431.57	5592.58	5589.57	4058.61	6894.75	5771.04	7156.1
H	Heartland	H6	9		12148.8	2794.69	2884.85	2981.49	2570.14	2958.07	2228.21	1939.58	2724.1	2633.36	3280.5	3410.24	2999.9	1807.97	2538.09	2428.21	2683.95	3138.35	2790.08	1227.76	1185.34	1198.19	1144.71	1266.01	953.727	586.408	586.408	586.408	586.408	603.223	574.086	6416.83	7194.69	7194.3	6985.2	7965.66	6546.1	5457.34	5715.33	5915.52	5122.7	6262.71	5213.82	3530.52	5028.34
H	Heartland	H7	26		42120.4	2626.23	2572.65	2597.05	2720.4	2665.91	2138.78	1831.96	2328.15	2348.65	2558.7	2814.49	2880.44	1821.38	2312.85	2331.05	2506.73	2790.19	2861.7	1322.6	1361.08	1576.45	1643.96	1734.64	1470.44	512.753	512.753	512.753	512.753	528.848	517.013	6282.96	6759.33	7017.3	7383.84	7719.6	6987.94	5067.45	5025.61	5066.71	5376.17	5940.09	4831.97	3514.46	4518.08
H	Heartland	H8	25		36203.5	2593.72	2705.71	2942.2	3302.85	2429.19	2404.8	2751.96	3361.45	3391.5	3475.54	3764.02	4080.59	2674.4	3251.45	3268.99	3135.99	3603.01	3964.12	1066.31	1041.45	982.14	991.904	973.244	858.709	602.745	602.745	602.745	602.745	599.147	573.066	6937.18	7601.36	7796.07	8033.49	7604.59	7800.7	5331.34	5718.54	6248.49	6999.66	5633.71	5537.26	5497.17	6871.97
H	Heartland	H9	27		38965.6	4651.27	5076.18	5241.06	5473.27	4464.49	4864.21	5038.4	5932.58	5997.69	5009.29	6446.79	7041.66	5014.48	5900.04	5932.74	4958.4	6371.1	7025.09	709.212	700.408	637.839	640.603	644.148	603.194	735.57	735.57	735.57	735.57	626.471	607.819	11110.5	12412.2	12547.2	11807.8	12106.2	13100.3	6655.06	7540.11	7880.34	7794.71	6475.94	6936.86	7174.74	8763.86
H	Heartland	H10	36		38617.5	2512.45	3178.47	3277.91	3392.12	3190.41	3035.7	3986.81	4862.27	4306.73	3739.04	4750.5	5483.33	3924.62	4779.48	4210.11	3565.07	4647.85	5377.71	1083.61	949.173	913.725	861.704	901.471	825.566	915.553	915.553	915.553	915.553	764.021	730.893	8436.23	9822.68	9317.29	8734.45	9503.75	9969.87	5090.27	6551.95	6970.99	7449.11	7034.1	6448.25	7951.35	9852.21
H	Heartland	H11	25		22413.1	2756.43	3251.3	3576.13	3607.83	3104.63	3616.42	3947.76	4363.76	3725.95	3809.17	4119.03	4639.82	3888.11	4286.07	3658.48	3431.3	3882.46	4529.47	1009.92	882.441	790.727	668.061	670.063	608.397	983.313	983.313	983.313	983.313	878.147	772.005	8637.77	9403.12	9008.65	8690.51	8535.3	9526.29	5659.68	6933.03	7941.71	7926.79	7010.35	8296.58	7983.31	9139.55
H	Heartland	H12	17		21793.1	2243.7	2966.23	3355.61	3142.77	3401.53	3431.69	3212.62	3000.95	2941.8	3609.17	3096.45	2768.84	3182.93	2961.88	2917.4	3342.57	2928.86	2713.6	789.802	691.983	600.691	537.548	559.011	550.511	1016.08	1016.08	1016.08	1016.08	865.048	754.21	7232.52	7636.17	7889.78	8038.98	7754.45	7450.01	5006.8	6825.77	7876.71	7558.57	8449.25	8723.66	7102.69	6815.78
H	Heartland	H13	14		28916.7	4102.22	4077.4	5111.86	5796.2	4820.65	4986.65	3847.52	4381.46	5230.32	4172.97	5207.52	6018.79	3842.93	4374.79	5221.28	4129.16	5194.94	6009.69	1266.44	1277.35	1379.54	1468.85	1690.3	1611.67	320.952	320.952	320.952	320.952	322.328	269.136	9532.55	10050.5	12033.6	11715.2	12028.2	12877.2	6081.74	6132.23	7561.76	8242.86	6850.33	7341.45	5697.34	6579.49
H	Heartland	H14	21		29148	3342.38	3860.01	4618.06	5465.84	6052.74	4966.53	5876.05	6611.54	7300.23	7458.11	6311.78	8668.87	5814.84	6539.2	7183.78	6873.13	6063.08	8613.84	2154.48	2237.25	2307.6	2329.76	2558.4	2299.09	360.903	360.903	360.903	360.903	393.876	378.226	11672.6	12997.4	14470.3	15029.6	15068.1	16257.7	4290.15	5227.13	6175.01	7119.82	8486.08	6497.16	7463.69	8855.22
H	Heartland	H15	22		31228.4	4693.17	5066.65	5572.68	5867.43	5736.01	4714.77	3998.57	4978.83	4649.39	4481.7	5162.5	6275.15	3993.55	4970.97	4629.43	4405.96	5132.14	6250.38	1627.36	1523.2	1408.58	1500.97	1515.23	1367.92	448.278	448.278	448.278	448.278	436.871	443.661	10762.4	12009.1	12059	12222.6	12820.3	12776.7	6270.76	6841.31	7673.05	7891.17	8608.47	7050.45	5335.96	6712.11
H	Heartland	H16	25		34235	3388.03	3414.09	4059.17	4188.78	3696.85	3323.67	3178.72	3186.27	3116.86	3391.52	3814.88	4121.47	3164.28	3161.49	3050.07	3130.53	3711.62	4036.03	1654.25	1575.41	1571.39	1543.84	1509.02	1322.78	488.561	488.561	488.561	488.561	478.747	461.594	8695.12	8639.55	9169.2	9351.71	9396.24	9144.07	5507.53	5622.97	6753.74	7112.75	7257.29	6442.44	5143.81	5206.94
H	Heartland	H17	24		34728.2	3724.08	4555.93	5572.17	5964.66	4909.67	5044.72	5230.63	5555.28	5704.5	5303.95	6529.24	6801.43	5213.18	5528.6	5640.33	5119.89	6444.2	6744.81	1440.15	1316.56	1204.06	1116.99	1199.46	1196.77	563.279	563.279	563.279	563.279	543.939	513.747	10940.7	11964.4	12979.8	12764.8	13097.3	13500.1	5414.56	6855.99	8450.66	8914.7	7623.58	8071.24	7579.62	8319.71
H	Heartland	H18	24		37424.7	5686.44	6316.65	6914.47	7239.43	5584.92	5859.25	6388.13	7320.68	7582.11	6618.17	8076.16	9124.19	6337.98	7249.97	7436.85	6497	7885.48	9081.4	693.001	612.706	534.827	506.228	521.893	521.751	682.594	682.594	682.594	682.594	635.545	580.297	13400	14861.9	15568.7	14925.2	14627.8	16042.7	6969.5	8021.92	8897.18	9409.23	7271.91	7597.62	7768.05	9207.21
H	Heartland	H19	27		34480.9	5175.87	5478.35	5809.72	6413	5629.18	5356.18	6022.92	6899.99	6412.55	5859.52	7108.78	8534.15	5958.04	6808.99	6283.08	5656.43	6936.72	8414.32	898.544	855.43	775.655	784.2	888.327	893.783	751.509	751.509	751.509	751.509	718.497	660.7	12784	13894.3	13620	13605.1	14172.7	15325	7069.77	7556.13	8387.85	9364.47	8020.26	8010.82	8138.15	9391.44
H	Heartland	H20	31		33629.5	5353.93	5616.78	6010.66	6193.3	6448.47	6825.77	5391.09	5629.55	5137.65	5820.38	5763.69	6163.85	5352.91	5578.4	5080	5686.3	5685.06	6096.45	1593.64	1623.84	1648.32	1819.99	2076.76	2182.87	749.684	749.684	749.684	749.684	710.358	620.448	13050.2	13568.7	13488.7	14449.3	14920.7	15725.5	7454.72	8055.33	8770.88	8540.31	9312.33	9970.12	7453.3	8000.28
H	Heartland	H21	12		15006.8	4348.89	4400.04	5326.04	4407.1	5566.25	5618.41	4413.14	3897.04	4020.4	4963.26	4332.27	3806.43	4390.22	3868.33	4002.22	4756.39	4198.22	3761.63	853.505	801.044	796.451	909.227	781.161	841.483	867.232	867.232	867.232	867.232	769.674	694.078	10459.8	9936.65	10991.9	10939.9	11315.3	10915.6	6904.33	7280.18	8807.24	7362.92	9920.35	10243.6	6969.94	6400.42
H	Heartland	H22	5		8965.34	1671.02	2074.03	3815.54	3774.54	3839.27	3091.25	2933.72	3096.86	3543.87	4179.19	4919.83	6421.69	2923.96	3086.16	3533.05	4041.99	4874.47	6418.78	1631.36	1701.38	1730.97	1975.84	1981.52	1884.86	262.468	262.468	262.468	262.468	300.863	261.441	6488.81	7124.04	9342.02	10054.8	10996.1	11656.3	2596.77	3097.08	5615.37	5350.88	6445.04	4832.61	4543.85	4608.45
H	Heartland	H23	21		33788.3	3800.92	4512.05	5314.68	6247.06	5937.53	4243.87	3995.43	4222.72	4819.89	5840.43	6593.95	8468.06	3969.7	4190.49	4777.07	5371.84	6421.34	8443.94	2080.79	2202.03	2182.76	2453.82	2885.23	2830.97	330.433	330.433	330.433	330.433	356.512	310.627	10181.8	11235	12604.9	14403.2	15600.6	15829.4	5110.32	6090.5	7310.67	8278.74	8287.77	5559.53	5337.24	5656.45
H	Heartland	H24	23		35101.9	6503.48	6755.06	7497.24	8258.36	7513.41	6565.95	5630.15	6935.85	7327.59	6180.44	9068.3	9644.56	5625.85	6929.18	7311.66	6122.19	9048.31	9629.52	1575.01	1560.01	1690.42	2147.45	2662.87	2393.99	377.756	377.756	377.756	377.756	376.655	341.579	14082.1	15622	16877.1	16905.8	19601.2	18931	7692.95	7898.58	9048.02	9728.16	8564.07	7914.38	6654.8	8102.18
H	Heartland	H25	25		37581.4	5722.96	5518.9	6988.18	7875.82	6622.48	6135.41	6044.34	6922.31	7408.21	6286.83	9096.59	10268.5	6034.67	6906.93	7369.45	6141.19	9043.65	10227.1	1547.7	1482.52	1508.82	1746.72	1975.44	2152.29	444.601	444.601	444.601	444.601	416.974	369.315	13749.9	14352.9	16311.1	16208.3	18058.5	18884.1	7066.39	6904.59	8697.98	9694.99	7924.27	7420.96	7451.28	8641.12
H	Heartland	H26	13		21824	3756.71	3532.66	4456.2	5391.45	4058.59	3770.98	5081.81	5562.01	5327.29	4662.91	6253.6	7656.06	5067.88	5538.99	5267.21	4434.18	6166.43	7587.48	3049.89	2940.32	2603.41	2428.02	2492.31	2477.54	476.617	476.617	476.617	476.617	455.675	422.395	12351.1	12488.6	12803.4	12730.3	13173	14258.4	5836.72	5586.97	7164.47	8668.6	6856.45	6272.73	7873.86	8760.02
H	Heartland	H27	7		9560.6	3071.59	3176.95	4178.5	4359.13	3385.99	3036.4	5482.48	5320.73	6296.78	5405.81	6506.9	7229.71	5377.13	5156.29	5924.9	5080.67	5997.76	7118.07	1807.89	1429.2	1202.09	1023.33	1103.32	981.416	659.736	659.736	659.736	659.736	629.93	551.362	10916.3	10422.2	11965.2	11122.9	11117	11687.2	4758.01	5211.32	7036.2	7381.67	5766.04	5155.41	8329.37	8458.14
H	Heartland	H28	12		19582.9	2960.69	3132.59	4525.26	5299.03	4748.27	5114.8	3101.72	3214.55	3796.63	3830.42	5297.26	6361.87	3094.49	3206.08	3787.81	3724.23	5261.51	6358.52	1073.16	1076.3	1108.99	1090.3	1197.54	1158.46	281.083	281.083	281.083	281.083	301.711	254.972	7409.42	7696.06	9703.14	10394.6	11509	12886.7	4093.3	4349.2	6373.92	7177.37	6639.45	7098.31	4278.28	4451.22
BR	Basin and Range	BR1	5		24418.5	172.424	157.274	191.864	182.513	137.198	150.912	89.7581	82.3694	105.883	102.033	107.814	70.0906	87.3425	78.8295	103.037	88.7105	102.106	67.4609	168.31	191.384	152.729	142.526	122.778	106.308	183.707	183.707	183.707	183.707	172.95	162.242	611.783	611.194	631.336	597.456	535.032	486.923	3690.07	3558.29	4447.96	4483.59	4262.32	4637.43	1869.23	1783.5
BR	Basin and Range	BR2	3		37259.4	6.49073	8.20482	11.2634	19.3449	27.1176	36.9721	14.4871	16.5414	20.0154	23.2182	19.0897	7.48621	14.3498	16.3497	19.8404	22.6795	18.7884	7.42001	175.647	147.795	146.803	115.636	106.812	113.979	140.213	140.213	140.213	140.213	231.147	233.226	336.7	312.562	318.12	297.873	383.865	391.597	1351.09	1287.15	2128.45	2741.86	5419.04	13965.8	2987.01	2564.88
BR	Basin and Range	BR3	3		35916.9	39.0861	56.1904	55.131	57.4558	65.2741	86.5863	58.0288	82.6976	94.2786	89.5484	90.7213	39.5196	57.8786	82.4722	94.0503	88.7832	90.2835	39.4229	162.792	169.048	115.898	163.243	134.859	130.456	144.416	144.416	144.416	144.416	217.277	204.986	404.172	452.126	409.495	453.897	507.694	461.451	4163.74	6752.29	8477.25	6395.46	7667.7	9847.09	6165.64	9910.52
BR	Basin and Range	BR4	2		55984.6	23.3863	27.3539	25.8968	46.1556	33.5419	41.8423	11.0574	18.4146	14.2414	18.2093	5.33986	16.9246	10.888	18.1643	13.9807	16.8072	3.63314	16.5904	102.804	107.642	77.9989	73.3035	34.7945	94.5282	207.935	207.935	207.935	207.935	253.839	258.902	345.014	361.095	325.811	344.201	325.808	411.863	6543.6	7724.68	8434.57	10058.6	8214.66	14553.5	3046.52	5129.54
BR	Basin and Range	BR5	2		25898	14.8805	13.7198	16.3671	27.0085	18.7918	10.0936	10.1227	5.00746	1.28062	4.32556	3.5795	0.477749	9.54395	4.19627	0.543305	1.86824	2.22876	0.162291	166.277	153.108	149.738	118.091	135.836	103.889	177.012	177.012	177.012	177.012	260.419	238.653	367.714	348.036	343.66	323.98	417.275	352.798	1996.44	850.616	1248.94	3246.65	2484.38	1344.81	1280.46	260.166
BR	Basin and Range	BR6	3		15424.5	111.047	109.76	152.599	108.993	190.457	193.895	54.9496	71.0527	71.3431	135.502	123.963	42.1132	36.9404	44.8592	47.1545	50.4076	68.2218	28.6568	192.074	235.02	220.78	177.234	196.827	229.898	208.516	208.516	208.516	208.516	298.476	261.9	548.577	598.155	629.049	545.15	753.982	714.35	7625.45	6833.31	8734.99	5385.53	10256.1	13771.1	2536.66	2792.79
BR	Basin and Range	BR7	5		27167	237.61	272.036	360.064	240.418	490.782	352.235	196.087	270.611	407.841	260.549	347.155	345.263	195.258	269.768	406.737	254.353	345.514	344.317	411.028	472.496	466.153	444.083	493.222	446.974	103.671	103.671	103.671	103.671	153.349	144.438	947.567	1117.97	1336.63	1042.52	1482.87	1287.96	1390.95	1554.87	2060.82	1295.95	2693.33	2084.11	1143.03	1541.9
BR	Basin and Range	BR8	2		11909.1	96.9037	65.1853	75.1059	72.1614	98.8081	135.924	31.5025	19.9882	7.88862	36.2844	14.0912	11.2142	31.1665	19.564	7.20901	35.2124	13.0194	10.905	135.048	134.649	141.073	106.58	96.9228	110.164	158.241	158.241	158.241	158.241	191.868	178.499	421.36	377.64	381.629	372.195	400.618	435.493	7345.55	6721.07	13127.3	7122.25	19572.8	16699.3	2362.5	2017.19
BR	Basin and Range	BR9	4		21310	341.556	365.427	497.492	470.412	559.765	436.954	403.238	436.704	625.893	481.415	556.371	533.879	394.453	427.212	613.592	408.738	536.534	522.256	491.961	544.409	536.095	456.945	412.449	410.765	112.056	112.056	112.056	112.056	161.591	141.08	1340.03	1449.11	1759.23	1448.15	1670.34	1511.05	1731.77	1905.55	2517.75	2293.2	2824.04	2319.9	1999.97	2227.73
BR	Basin and Range	BR10	2		14804.1	352.58	367.82	488.45	512.715	497.107	503.443	102.838	75.5488	116.041	70.0887	77.0357	108.85	102.28	73.7489	113.606	66.088	73.7358	101.939	174.223	155.567	171.921	232.554	218.958	400.401	186.595	186.595	186.595	186.595	252.123	214.41	815.678	783.731	960.572	997.952	1041.92	1220.19	12647.4	12454.3	16868.2	14272.1	13945.9	18836.7	3668.9	2497.12
BR	Basin and Range	BR11	2		24149.3	47.0529	59.9561	56.3638	28.5429	42.0742	62.6982	7.75534	8.04595	9.7889	3.05626	5.69588	6.98723	7.73207	7.99001	9.73314	2.98225	5.64806	6.89052	69.2367	72.6452	75.3174	54.0311	56.5181	63.7208	144.176	144.176	144.176	144.176	212.013	198.649	268.197	284.767	285.59	229.732	316.254	331.958	5668.07	6677.31	6517.08	5373.78	9609.78	16998.2	931.416	889.846
BR	Basin and Range	BR12	4		42927.3	139.39	163.816	183.641	125.742	192.389	190.572	83.8658	85.358	40.284	78.2868	126.175	100.943	83.298	84.5173	39.5851	75.6859	124.713	100.509	108.28	121.271	143.723	83.5085	112.262	94.389	203.165	203.165	203.165	203.165	282.823	248.845	534.133	572.769	570.114	488.101	712.187	634.315	3864.98	4668.96	4806.16	2954.97	4674.18	5066.4	2309.67	2408.86
BR	Basin and Range	BR13	5		28791.8	225.559	289.819	291.985	238.094	344.481	326.149	258.181	249.137	290.8	213.244	254.232	220.647	257.551	248.029	290.171	210.574	253.296	220.239	264.612	253.289	244.048	153.142	199.13	209.761	160.437	160.437	160.437	160.437	299.538	264.277	908.159	951.574	986.642	762.247	1096.44	1020.43	3829.46	4501.25	4680.89	3570.33	5928.67	6044.91	4372.61	3852.2
BR	Basin and Range	BR14	4		15729.5	212.795	237.029	277.509	371.454	383.287	273.943	289.338	301.375	394.007	408.084	397.516	401.88	287.128	297.898	390.807	396.446	390.754	400.203	180.323	149.799	230.336	158.545	119.209	119.331	145.335	145.335	145.335	145.335	257.664	240.403	825.581	830.061	1043.99	1071.78	1150.91	1033.88	3518.36	4004.74	4647.73	5625.23	7530.17	6694.44	4747.38	5033.17
BR	Basin and Range	BR15	6		32578	218.838	209.045	260.462	258.789	227.202	182.848	84.6008	106.373	139.968	203.585	111.423	109.837	75.1076	95.6823	124.648	105.954	82.5614	92.3728	261.903	249.047	234.116	219.9	211.955	190.301	112.942	112.942	112.942	112.942	166.751	143.489	668.79	666.717	732.167	697.585	688.47	609.01	4463.5	4460.3	5799.12	5799.43	5852.1	5776.93	1531.92	2041.53
BR	Basin and Range	BR16	7		24519	49.9409	47.9369	54.8318	67.7239	63.5437	51.4412	62.4124	72.5115	91.5034	122.971	100.111	56.0663	56.3789	64.2618	77.787	98.8098	73.6407	47.9007	304.018	285.444	224.896	206.813	224.164	173.928	306	306	306	306	316.677	295.345	716.338	703.643	663.515	679.346	678.026	568.615	1714.42	1653.24	1715.63	1789.35	3072.03	3111.85	1935.43	2216.26
BR	Basin and Range	BR17	4		26025	361.181	306.276	384.932	396.862	424.045	439.465	41.8566	16.3086	51.4211	70.7243	159.374	81.1356	41.0025	14.8556	49.5285	68.1446	156.677	79.7764	262.575	255.185	232.377	298.123	206.608	221.182	129.664	129.664	129.664	129.664	161.147	158.811	794.423	705.98	796.501	892.793	948.476	899.235	12898.5	14782.2	14347.4	11710.3	19225.6	18121.2	1464.28	716.997
BR	Basin and Range	BR18	4		74649.9	57.959	69.6605	77.7303	105.416	101.166	126.894	6.34416	6.94552	12.4162	19.9966	22.3637	32.5023	6.29876	6.88095	12.3398	19.9058	22.2762	32.4652	67.2098	59.4414	60.4612	78.5861	48.931	56.6833	121.099	121.099	121.099	121.099	161.97	150.465	252.567	257.082	271.631	325.007	334.343	366.508	10968	6363.58	11091.4	12051.2	15442.7	17114.6	1191.96	628.584
BR	Basin and Range	BR19	5		37715.4	226.263	204.164	244.006	261.034	180.857	170.471	101.774	167.824	232.644	218.746	167.749	157.141	96.5612	161.686	223.315	158.079	149.047	146.158	223.325	225.57	201.028	185.564	170.604	143.007	142.826	142.826	142.826	142.826	163.192	150.605	688.975	734.246	811.174	747.504	663.699	610.242	4583.72	4391.36	5142.24	5588.56	5246.96	5960.67	1956.17	3477.71
BR	Basin and Range	BR20	4		35168.3	289.815	316.448	356.593	389.257	437.059	425.639	92.1938	72.7362	97.2563	50.7101	67.533	119.396	92.1429	72.6212	97.14	50.5521	67.4364	119.202	170.642	173.661	194.995	241.519	310.439	255.755	152.778	152.778	152.778	152.778	200.936	170.165	705.378	715.509	801.507	834.106	1015.87	970.761	8267.56	8769.3	10687.8	11464.3	13846.5	14706.5	2628.56	2012.45
BR	Basin and Range	BR21	4		19389.6	378.802	355.569	431.888	426.813	473.154	469.917	94.729	45.8439	85.0117	50.2904	53.7078	79.5547	94.3751	45.0062	84.1925	49.1739	53.0079	78.1554	388.026	467.391	366.352	384.204	412.219	435.214	154.737	154.737	154.737	154.737	222.935	205.652	1015.94	1022.7	1037.17	1014.93	1161.32	1188.94	9663.67	9047.58	10414.9	9358.49	12399.3	14463.2	2407.62	1145.2
BR	Basin and Range	BR22	4		26165.4	200.18	230.804	219.524	219.426	224.033	146.803	212.377	185.106	206.719	131.199	163.407	163.188	211.142	182.661	205.647	126.056	161.932	162.254	348.399	339.331	365.072	261.62	218.066	175.854	164.044	164.044	164.044	164.044	236.665	243.06	923.765	916.84	954.288	771.147	840.696	727.971	4555.72	5595.02	5344.27	4414.09	4869.86	4776.61	4805.22	4427.95
BR	Basin and Range	BR23	9		38333.5	168.428	176.445	203.197	188.196	189.004	149.171	180.7	194.625	229.9	193.695	196.049	176.889	180.039	193.224	229.198	190.095	195.071	176.278	255.702	259.569	250.865	171.141	159.63	173.605	130.596	130.596	130.596	130.596	216.965	221.667	734.765	759.835	813.857	680.028	760.67	720.721	3718.17	3964.94	4989.69	3916.68	5468.63	4538.56	3974.48	4341.98
BR	Basin and Range	BR24	4		18742.9	39.1052	47.3077	55.681	54.7338	67.2644	48.2009	20.9873	87.9835	158.426	126.279	122.968	172.87	19.7312	85.2222	155.606	118.145	120.193	164.702	201.832	219.303	242.593	157.903	233.646	249.35	157.462	157.462	157.462	157.462	256.981	245.26	418.13	509.295	611.343	488.243	678.085	707.513	1434.51	1629.1	1564.64	1618.22	1833.12	1661.72	723.807	2934.73
BR	Basin and Range	BR25	5		53162.5	132.318	133.933	151.272	196.119	173.064	157.462	113.779	82.3593	85.8682	162.462	163.519	111.523	111.81	80.0241	82.4352	157.25	158.464	110.045	229.066	256.935	246.489	216.363	188.377	194.274	184.346	184.346	184.346	184.346	172.967	190.142	657.54	655.238	664.541	754.077	692.873	651.924	4627.18	5011.46	5431.15	6435.33	7699.93	6804.4	3910.03	2994.31
BR	Basin and Range	BR26	2		23148.4	338.203	368.763	360.433	374.065	397.724	320.729	122.275	98.9981	167.307	154.865	152.508	149.235	122.02	98.7077	166.811	154.166	151.803	149.044	309.385	303.057	356.648	292.61	289.382	207.751	110.093	110.093	110.093	110.093	137.981	125.405	879.701	880.621	993.985	930.934	976.889	802.93	6194.12	7102.39	6832.13	6974.48	9962.81	8132.17	2234.77	1901.11
BR	Basin and Range	BR27	3		57706	144.148	131.05	195.419	196.933	189.78	250.316	36.0146	23.1676	55.3465	51.7728	48.5954	60.7471	34.9381	21.1388	53.1219	49.1219	45.7491	58.6376	108.388	109.995	150.944	96.1067	133.51	90.1319	94.5459	94.5459	94.5459	94.5459	114.526	110.738	382.02	356.73	494.031	436.708	483.564	509.823	9117.91	8333.29	10544.5	10123.8	11209.3	15098.3	2209.97	1344.18
BR	Basin and Range	BR28	10		27751.4	174.784	143.006	192.113	196.086	202.621	184.341	1830.17	1736.43	1906.68	1513.12	2068.7	1794.85	1809.18	1707.92	1888.71	1426	2023.17	1771.82	317.449	256.808	315.568	260.791	246.952	268.066	203.004	203.004	203.004	203.004	171.088	159.229	2504.42	2310.73	2599.39	2085.88	2643.83	2383.45	424.587	355.816	494.825	488.533	519.095	488.791	4394.88	4249.5
BR	Basin and Range	BR29	3		80862	95.0136	104.744	132.761	122.174	118.072	110.77	72.5426	64.5201	88.9998	37.3646	50.4278	56.8625	72.4367	64.255	88.7212	36.9722	50.1304	56.3601	192.703	180.86	191.424	187.462	197.177	187.644	118.251	118.251	118.251	118.251	142.886	127.906	478.404	468.109	531.157	464.859	508.266	482.68	2926.16	3248.33	4256.92	4007.63	4352.87	4104.51	2230.85	1992.69
BR	Basin and Range	BR30	10		38610.6	407.432	435.006	502.564	483.85	489.027	470.607	222.748	214.865	371.642	201.37	251.29	333.868	210.425	182.319	338.561	153.898	221	269.128	556.601	545.289	603.587	577.729	535.425	535.456	195.228	195.228	195.228	195.228	256.069	222.55	1369.69	1357.84	1639.94	1410.71	1501.52	1497.74	5238.29	5492.63	5947.86	6211.65	7411.86	7799.99	2705.41	2302.06
BR	Basin and Range	BR31	4		53010.3	84.6713	86.7469	110.412	73.5153	126.068	111.887	18.3314	29.8806	44.6202	17.5088	36.9332	58.1942	17.851	28.9087	43.6426	15.1814	35.9888	55.2196	124.514	130.104	129.581	114.934	136.793	107.223	151.21	151.21	151.21	151.21	207.987	184.324	378.246	396.97	434.846	354.841	506.836	458.654	4054.03	2559.48	5788.74	3333.17	6048.13	6514.62	854.698	852.954
BR	Basin and Range	BR32	4		35770.8	65.2213	84.1132	90.3132	60.7474	81.2434	70.4589	67.2884	115.639	223.006	167.184	127.515	159.997	66.9585	115.014	222.466	165.608	127.001	158.79	306.658	305.593	294.441	230.382	214.031	236.385	175.54	175.54	175.54	175.54	232.689	224.35	614.378	680.26	782.761	632.278	654.964	689.984	1330.45	1758.88	2074.72	1228.49	1928.03	1809.7	1365.89	2405.05
BR	Basin and Range	BR33	3		23715.4	291.011	294.287	296.902	285.355	429.782	227.743	233.438	673.882	754.979	563.026	716.218	1203.56	232.656	672.824	753.6	556.675	714.409	1201.25	418.393	467.235	331.59	365.238	385.814	322.081	113.197	113.197	113.197	113.197	151.886	141.077	1055.26	1547.54	1495.29	1320.47	1681.89	1892.15	3007.55	3097.03	2969.27	3016.45	4697.44	3243.32	2404.46	7080.68
BR	Basin and Range	BR34	3		45396.3	217.797	260.201	369.082	435.115	377.161	296.066	154.821	142.508	186.63	209.124	203.416	226.901	154.001	141.07	184.984	199.9	200.403	225.367	233.649	211.67	234.341	185.37	214.441	172.156	102.51	102.51	102.51	102.51	111.846	108.436	707.956	715.45	890.917	922.894	903.85	802.025	5569.37	6800.54	8893.4	9498.15	11211.5	9095.69	3938.01	3686.96
BR	Basin and Range	BR35	5		39712.1	262.191	279.699	362.327	314.538	351.373	220.66	218.083	510.503	812.244	620.572	633.732	1069.55	209.564	501.062	799.159	540.865	610.064	1053.01	404.648	418.132	456.549	388.99	368.366	351.939	102.006	102.006	102.006	102.006	159.5	149.377	978.408	1300.9	1720.04	1346.4	1489.3	1774.99	2490.81	2564.09	3470.11	3031.04	3714.56	2507.06	1990.85	4593.39
BR	Basin and Range	BR36	3		23470.2	535.635	511.319	535.595	534.152	569.945	450.902	238.031	292.743	362.925	412.475	346.176	362.728	232.753	286.388	353.473	347.328	324.312	349.327	500.439	451.518	426.31	401.603	370.981	378.206	105.659	105.659	105.659	105.659	156.298	142.211	1374.49	1354.88	1421.04	1388.74	1421.54	1320.65	5028.96	5186.75	5771.27	5236.46	6052.48	5447.36	2185.27	2905.08
BR	Basin and Range	BR37	3		38303.6	160.685	142.492	166.03	152.724	143.239	153.18	119.207	142.633	174.501	165.743	172.156	155.054	116.295	139.502	170.617	143.979	166.194	151.589	268.234	265.872	246.846	234.235	223.618	228.795	111.998	111.998	111.998	111.998	151.041	139.476	657.211	659.864	695.491	642.935	684.092	673.04	2958.96	2907.46	3543.88	3440.01	3266.81	3690.98	2141.52	2846.44
BR	Basin and Range	BR38	4		52614.2	178.45	188.253	201.238	174.372	228.205	228.175	31.482	152.821	250.069	259.503	246.017	510.708	30.9446	151.72	248.767	256.081	244.677	506.295	231.991	260.261	276.122	203.509	228.054	212.262	126.744	126.744	126.744	126.744	168.25	146.881	568.129	726.978	852.87	760.706	869.186	1093.61	4729.55	4435.08	3941.13	4339.44	7025.66	7110.55	820.138	3574.38
BR	Basin and Range	BR39	2		19785.3	107.954	121.177	143.243	146.303	204.108	130.097	78.7557	264.954	427.64	380.376	417.888	842.7	76.2111	259.693	421.488	364.427	411.882	822.856	245.882	261.567	299.802	269.052	241.838	233.997	134.926	134.926	134.926	134.926	169.784	159.142	564.974	777.364	999.458	914.709	1027.61	1346.09	5102.27	5455.32	6313.24	5875.2	10374.2	7639.34	3601.98	11691.2
BR	Basin and Range	BR40	6		28368.4	192.137	143.869	177.344	293.287	224.6	150.436	380.462	372.101	469.693	429.768	468.797	494.106	380.052	371.426	468.965	426.1	467.735	493.603	271.928	292.471	370.328	298.116	322.226	274.4	153.15	153.15	153.15	153.15	135.052	130.307	997.267	960.915	1169.79	1170.65	1149.61	1048.75	1262.32	998.304	1243.1	1883.93	1495	1002.99	2496.9	2577.32
BR	Basin and Range	BR41	5		72613.3	190.945	235.089	258.279	295.502	278.124	234.367	390.825	489.324	648.482	398.026	470.313	524.077	390.387	488.767	648.181	396.524	469.555	523.686	303.584	279.191	319.763	334.755	352.459	319.179	98.8012	98.8012	98.8012	98.8012	108.504	107.11	983.718	1101.85	1325.02	1125.58	1208.64	1184.34	2250.4	2702.02	2785.12	3296.09	3109.37	2667.69	4600.95	5617.68
EU	Eastern Uplands	EU1	7		13813.6	643.331	588.323	521.609	595.343	620.819	581.802	514.469	375.301	618.103	751.515	766.352	571.259	423.959	296.101	406.772	456.927	472.982	384.548	587.455	516.227	484.014	480.499	443.957	371.159	1255.65	1255.65	1255.65	1255.65	1053.99	893.646	2910.4	2656.3	2668.04	2788.42	2591.75	2231.16	4084.02	4030.07	3659.59	3921.22	4188.72	4526.36	2691.4	2028.32
EU	Eastern Uplands	EU2	5		7962.11	358.265	582.151	609.533	433.922	338.181	405.866	649.26	810.277	569.411	840.025	953.843	726.945	638.099	794.842	569.411	667.196	915.424	713.419	2574.8	3040.45	3310.61	3350.68	3292.75	2796.99	539.537	539.537	539.537	539.537	579.023	530.194	4110.7	4956.98	5029.09	4991.34	5125.38	4446.47	1724.36	2781.04	2939.09	2247.82	2184.47	2828.33	3071.23	3797.11
EU	Eastern Uplands	EU3	11		18545.6	133.35	121.974	123.948	88.8696	59.5791	78.6192	475.191	500.631	430.347	522.927	463.721	181.294	401.796	414.741	322.353	367.159	344.002	170.026	1001.88	1240.68	1372.41	1351.41	1195.76	1161.01	732.42	732.42	732.42	732.42	665.663	632.66	2269.44	2509.82	2551.13	2539.86	2265.01	2042.31	1672.5	1616.12	1636.63	1357.39	1260.56	2080.9	5039.38	5495.2
EU	Eastern Uplands	EU4	14		15053.8	1166.13	1094.48	1020.99	1163.3	1050.36	945.162	862.9	681.663	827.312	898.185	769.997	640.452	840.048	659.096	785.454	799.515	688.729	599.956	1173.25	1192.34	1179.76	1177.71	1148.42	1105.96	1183.05	1183.05	1183.05	1183.05	916.45	815.16	4362.48	4128.96	4169.25	4323.58	3803.95	3466.24	4945.14	4750.81	4526.69	4867.89	5437.55	5160.2	3562.34	2860.95
EU	Eastern Uplands	EU5	19		28074.2	333.931	375.765	327.55	338.991	279.054	274.365	355.294	362.305	381.87	364.589	511.143	248.451	346.871	353.365	364.471	340.259	485.865	232.563	903.722	1126.63	1319.2	1350.35	1301.64	1307.3	886.618	886.618	886.618	886.618	848.634	741.909	2471.14	2742.38	2897.84	2916.22	2915.19	2556.14	2393.55	2777.23	2402.59	2724.88	2726.76	2980.38	2486.3	2611.67
EU	Eastern Uplands	EU6	19		44678.1	379.496	390.753	429.58	361.382	263.351	154.945	576.566	725.023	704.066	767.4	611.72	511.765	564.12	706.135	695.204	563.19	558.143	479.385	1776.81	1925.9	2149.06	2311.38	2237.27	1806.84	530.27	530.27	530.27	530.27	559.854	551.517	3250.7	3553.05	3804.11	3766.22	3618.62	2992.69	2185.15	2120.63	2231.98	1891.7	1880.74	1457.51	3248.23	3832.22
EU	Eastern Uplands	EU7	21		37702.3	280.306	342.237	313.945	303.555	212.989	162.113	359.073	442.75	367.127	904.309	526.862	333.667	329.562	400.005	367.127	381.93	405.162	288.491	1627.38	1744.09	1956.25	2069.98	2051.19	1791.66	528.448	528.448	528.448	528.448	567.73	534.492	2765.69	3014.78	3165.77	3283.92	3237.07	2776.76	2057.29	2397.43	2264.95	2270.89	2284.26	2151.11	2418.8	2802.11
EU	Eastern Uplands	EU8	20		29201.3	635.75	638.24	689.228	586.787	370.967	916.86	1334.21	1388.21	1405.7	1235.2	1418.64	1310.54	1301.59	1345.87	1353.24	1136.92	1354.1	1250.22	2416.15	2609.67	2872.32	2974.13	2872.39	2517.22	743.757	743.757	743.757	743.757	629.516	601.417	5097.25	5337.53	5658.54	5441.59	5226.97	5285.71	2144.16	2184.76	2326.6	2127.13	1609.78	4580.81	4389.81	4607.03
EU	Eastern Uplands	EU9	31		34535.9	339.822	362.892	326.642	285.195	196.191	378.008	784.405	793.543	849.128	709.465	828.916	731.444	760.542	773.525	794.891	652.709	760.967	673.812	1407.84	1674.41	1865.32	2117.98	2242.31	2215.6	806.78	806.78	806.78	806.78	689.175	651.087	3314.98	3617.61	3793.63	3862.67	3888.64	3918.51	2104.41	2248.95	1988.93	1857.22	1548.73	3396.65	4709.8	4793.78
EU	Eastern Uplands	EU10	16		19098.5	146.781	156.878	133.059	139.283	83.0014	128.569	533.98	514.988	569.121	502.866	460.924	424.635	491.987	465.285	462.147	377.9	348.199	305.708	615.374	655.259	614.238	576.127	478.813	429.65	709.008	709.008	709.008	709.008	703.134	657.881	1963.15	1986.43	1918.45	1802.32	1613.15	1521.81	1495.56	1648.57	1491.79	1532.34	1367.16	2705.49	5012.88	4889.5
EU	Eastern Uplands	EU11	30		32868.6	276.655	313.03	295.7	302.321	208.424	195.797	220.378	207.33	225.954	254.362	305.074	148.973	212.393	198.461	213.649	226.881	281.368	140.166	411.688	413.998	427.229	413.956	405.291	372.757	1120.38	1120.38	1120.38	1120.38	927.987	815.763	2021.12	2045.87	2056.96	2063.54	1823.07	1524.48	2415.07	2708.16	2461.99	2705.08	2415.49	2716.09	1854.09	1716.97
EU	Eastern Uplands	EU12	3		9647.44	273.466	259.167	378.968	285.738	224.552	120.087	547.177	770.916	580.592	438.113	412.207	299.602	544.164	766.621	575.33	417.161	405.522	290.212	933	960.18	1076.43	1199.37	1307.6	1065.49	509.067	509.067	509.067	509.067	580.112	547.523	2259.7	2495.03	2539.8	2411.33	2517.79	2023.31	1969.62	1889.41	2468.81	1814.07	1654.62	1156.42	3919.3	5588.91
EU	Eastern Uplands	EU13	13		21478.9	831.034	746.125	889.216	710.694	706.878	467.467	1212.65	1584.93	1443.06	1905.34	1614.47	1555.27	1165.76	1512.87	1364.87	1432.89	1462.58	1393.95	2531.42	2815.38	3431.26	3836.85	3633.87	3484.87	507.329	507.329	507.329	507.329	564.795	557.373	5035.54	5581.71	6192.68	6487.76	6368.12	5903.67	2577.5	2257.21	2608.65	2155.6	2693.08	2131.84	3615.67	4576.79
EU	Eastern Uplands	EU14	16		27171.3	628.833	682.234	591.276	593.659	398.904	248.848	992.982	1270.02	1195.23	1383.06	1106.64	828.565	975.522	1243.36	1169.08	1235.45	1051.1	791.868	2198.49	2480.75	2755.26	3077.06	3122.57	2770.7	470.131	470.131	470.131	470.131	503.575	497.82	4272.97	4876.48	4985.76	5376.3	5076.15	4309.23	2219.17	2321.73	2053.08	2148.43	2260.05	1901.96	3442.64	4231.33
EU	Eastern Uplands	EU15	15		28173.4	298.956	368.622	341.103	336.462	175.312	141.558	497.999	772.748	761.064	783.43	679.79	495.808	494.123	767.157	756.296	751.924	669.513	489.713	828.431	909.161	991.615	1022.94	912.976	817.185	582.999	582.999	582.999	582.999	561.901	552.979	2204.51	2627.94	2672.01	2694.32	2319.7	2001.43	1875.26	2134.68	1960.79	2044.82	1857.11	1894.43	3099.48	4442.59
EU	Eastern Uplands	EU16	12		13289.2	756.209	856.069	839.138	926.052	591.816	928.252	1424.24	1692.08	1720.44	1722.84	1613.44	2028.98	1365.96	1623.62	1627.83	1519.04	1495.23	1807.65	1400.4	1482.39	1581.71	1624.05	1680.5	1427.45	968.026	968.026	968.026	968.026	804.261	709.495	4490.59	4930.1	5016.71	5037.17	4571.81	4872.84	2181.11	2414.67	2446.45	2728.04	2207.06	3999.32	3939.78	4579.67
EU	Eastern Uplands	EU17	42		39796.9	679.538	753.409	693.016	826.344	550.187	769.595	1233.85	1441.01	1397.52	1416.91	1376.39	1431.94	1216.77	1421.73	1371.77	1350.65	1341.59	1408.5	1492.74	1551.51	1550.83	1714.43	1821.69	1571.14	911.73	911.73	911.73	911.73	740.983	673.189	4300.78	4638.37	4527.34	4803.15	4454.45	4422.42	2123.16	2354.95	2294.97	2833.15	2300	3906.51	3801.7	4443.93
EU	Eastern Uplands	EU18	29		25744.1	265.355	307.908	276.092	295.368	184.145	198.527	691.544	854.132	744.933	653.083	475.498	421.102	670.918	830.206	712.855	587.54	437.235	362.566	857.756	944.2	928.784	1021.14	1110.58	875.179	840.468	840.468	840.468	840.468	723.385	669.608	2634.5	2922.78	2758.2	2744.52	2455.34	2105.88	1539.86	1782.02	1646.35	1728.19	1417.87	2099.82	3893.36	4804.81
EU	Eastern Uplands	EU19	22		26185	284.8	350.549	324.523	306.706	197.024	221.14	400.266	520.287	463.141	534.076	499.525	400.463	387.741	503.713	439.069	497.806	468.021	377.257	868.797	930.819	937.643	944.226	942.556	965.538	732.797	732.797	732.797	732.797	702.154	621.369	2274.13	2517.88	2434.03	2481.54	2309.76	2185.3	2044.45	2451.93	2231.27	2253.62	2072.13	2526.99	2783.41	3523.23
EU	Eastern Uplands	EU20	20		18938	419.524	467.234	441.384	522.433	402.642	518.57	608.823	737.13	597.109	638.68	607.328	502.447	594.168	721.049	577.402	584.064	574.179	490.726	718.69	699.611	643.308	662.155	683.768	552.805	1058.83	1058.83	1058.83	1058.83	862.048	769.601	2791.21	2946.72	2720.92	2827.48	2522.64	2331.7	2203.95	2494.23	2495.82	3083.07	2921.53	4570.11	3121.43	3849.16
EU	Eastern Uplands	EU21	23		13788.5	1075.72	1114.67	930.918	1039.58	691.24	915.323	1448.57	1761.48	1566.04	1828.62	1415.09	1353.53	1293.4	1589.96	1346.68	1251.96	1123.03	1245.8	1661.8	1618.46	1461.32	1409.1	1402.4	1191.87	1073.74	1073.74	1073.74	1073.74	930.806	806.577	5104.66	5396.83	4812.67	4774.38	4147.48	4159.58	2342.02	2501.75	2266.06	2775.38	2248.4	3969.68	2815.94	3568.49
GP	Northern Great Plains	GP1	5		15415.6	432.818	294.718	579.707	1668.61	2104.56	2831.25	4092.59	4804.17	4975	4167.69	4362.13	5221.24	4089.02	4798.29	4965.04	4113.64	4349.35	5213.32	286.857	252.472	279.149	246.911	234.903	247.64	191.868	191.868	191.868	191.868	217.749	178.687	5000.57	5537.35	6015.77	6221.02	6906.55	8470.9	610.067	436.948	844.602	2277.44	2856.38	3988.08	5763.57	7113.93
GP	Northern Great Plains	GP2	5		28114.2	500.757	568.248	614.774	534.025	657.362	434.626	877.753	910.431	1167.61	1186.9	897.675	1212.56	855.666	867.489	1145.13	1096.06	872.656	1180.13	1456.98	1523.32	1583.21	1393.38	1379.66	1338.95	193.302	193.302	193.302	193.302	306.195	273.563	3006.71	3152.35	3536.42	3216.76	3215.88	3227.27	2271.41	3012.43	3260.5	2480.89	2998.4	2246.47	3881.26	4598.78
GP	Northern Great Plains	GP3	10		28319.9	478.788	491.02	615.433	735.439	787.715	589.036	1843.09	1675.04	1950.64	1814.66	1664.86	1995.07	1840.99	1672.53	1947.55	1800.33	1659.47	1993.84	1269.15	1449.53	1713.81	1782.48	1612.9	1469.8	200.594	200.594	200.594	200.594	241.237	233.662	3789.52	3813.68	4477.39	4518.85	4301.32	4286.34	1080.19	1105.09	1408.33	1617.59	1793.99	1398.23	4153.45	3764.18
GP	Northern Great Plains	GP4	5		9282.71	224.066	202.547	205.645	375.067	265.279	238.617	302.522	346.604	332.931	374.077	298.722	521.609	302.397	346.48	332.754	373.289	298.413	521.546	833.512	861.426	879.15	1044.3	1130.11	845.211	219.575	219.575	219.575	219.575	280.913	264.593	1579.55	1630.03	1637.12	2012.23	1974.71	1869.97	1981.62	2571.61	2514.22	4384.1	3620.83	4066.62	2674.37	4399.03
GP	Northern Great Plains	GP5	4		6297.5	463.786	512.158	593.95	584.779	616.128	501.838	955.289	885.489	1135.3	1038.65	997.326	1058.09	955.01	885.19	1134.87	1036.75	996.604	1057.94	1319.6	1395.18	1404.51	1604.83	1505.1	1401.68	244.503	244.503	244.503	244.503	297.305	263.214	2982.9	3037.03	3377.84	3470.86	3415.13	3224.68	2366.17	2655.67	3398.62	3036.99	3554.85	3494.07	4872.33	4589.93
GP	Northern Great Plains	GP6	4		29087.2	265.409	259.574	317.587	276.257	374.121	378.368	96.2537	472.239	684.355	471.497	630.913	1199.06	95.6187	470.989	682.889	467.806	629.587	1194.8	512.729	558.351	621.326	587.002	492.794	476.644	177.191	177.191	177.191	177.191	224.906	234.153	1050.95	1466.1	1798.99	1508.26	1721.41	2283.97	2796.14	2941.67	3634.05	3015.21	4511.04	5174.13	1007.36	5337.58
GP	Northern Great Plains	GP7	6		26726.7	410.036	364.942	413.669	365.486	373.543	250.913	593.402	649.368	727.916	879.476	743.404	906.772	591.925	647.854	726.034	862.936	737.646	906.193	725.628	787.696	825.551	806.333	839.51	826.383	169.769	169.769	169.769	169.769	224.252	218.021	1897.36	1970.26	2135.02	2204.52	2174.95	2201.51	2244.72	2022.15	2261.28	1974.32	2095.58	1673.22	3240.46	3589.77
GP	Northern Great Plains	GP8	3		9029.35	402.445	403.11	550.561	276.024	511.456	253.506	224.065	103.25	225.3	351.149	425.21	735.744	223.113	102.279	224.321	338.19	421.089	735.501	678.561	739.628	801.082	683.501	725.694	821.602	182.314	182.314	182.314	182.314	239.693	221.156	1486.43	1427.33	1758.28	1480.03	1897.93	2031.77	1508.47	1472.56	2015.45	1122.79	1984.59	1117.46	836.285	373.624
GP	Northern Great Plains	GP9	10		30855.7	855.023	886.588	1140.49	1023.74	1180.78	1006.61	1063.36	1275.96	1453.56	1596.53	1938.02	2643.5	1061.72	1274.24	1451.76	1578.67	1932.38	2643.06	1266.12	1342.05	1435.34	1385.94	1384.22	1392.36	227.819	227.819	227.819	227.819	275.673	249.464	3410.68	3730.69	4255.41	4216.17	4773.05	5291.49	2223.99	2276.56	3138.58	2636.96	3203.94	2782.99	2761.63	3271.96
GP	Northern Great Plains	GP10	2		17356.2	231.724	295.553	354.673	222.94	295.306	193.888	23.2362	87.1333	196.093	203.856	196.753	322.737	22.1469	84.8601	193.335	196.494	194.049	314.033	422.567	449.102	555.736	434.797	426.578	410.454	124.553	124.553	124.553	124.553	166.122	164.134	800.99	954.068	1228.3	978.783	1082.06	1082.51	5937.82	7355.19	8018.63	5443.36	9281.67	6186.9	567.505	2111.84
GP	Northern Great Plains	GP11	4		37046.6	174.654	128.063	225.726	98.273	331.078	112.649	22.4475	34.6471	71.0528	109.994	73.6203	88.0693	21.8091	33.4169	69.5978	105.509	71.8398	82.1057	379.393	407.004	464.255	411.959	423.719	463.831	141.476	141.476	141.476	141.476	193.138	195.008	717.332	709.96	901.054	757.217	1019.78	853.594	2299.19	1654.12	2758.46	1139.3	3874.28	1476.24	287.1	431.628
GP	Northern Great Plains	GP12	6		38579.8	416.98	359.769	504.164	381.873	486.032	253.06	106.158	91.1923	114.239	311.229	267.372	256.293	97.6196	81.1375	104.283	173.533	219.056	253.17	531.78	593.569	613.142	606.689	570.907	574.389	144.202	144.202	144.202	144.202	202.515	199.018	1190.58	1178.68	1365.79	1306.3	1478.51	1279.64	2594.7	2289.81	3047.81	1979.37	2843.5	1867.09	607.447	516.415
GP	Northern Great Plains	GP13	6		21931.6	427.688	368.978	483.337	341.364	645.521	503.477	352.895	312.885	562.72	799.074	1451.03	2222.49	351.59	311.594	561.459	783.273	1446.15	2222.2	694.285	661.643	671.493	621.421	667.863	648.001	173.649	173.649	173.649	173.649	224.632	210.167	1647.21	1515.86	1889.94	1919.71	2984.17	3583.85	1203.55	1054.53	1354.17	940.856	1876.76	1476.4	989.402	890.531
GP	Northern Great Plains	GP14	12		33259.7	870.687	1076.07	1849.65	2364.27	2570.35	2759.2	1087.19	1014.66	1226.31	2025.8	3371.46	5003.69	1080.63	1007.65	1219.56	1939.48	3343.38	5001.94	1117.33	1188.27	1090.86	1073	1087.79	1034.73	205.873	205.873	205.873	205.873	244.481	227.043	3274.52	3477.86	4365.94	5582.62	7246.01	9022.9	1501.15	1911.65	3285.33	4117.56	4544.17	4548.27	1863.11	1790.1
GP	Northern Great Plains	GP15	8		17229.8	1584.55	2042.3	3081.4	3902.04	3414.14	3566.51	1863.73	1668.59	1613.25	2596.02	3660.78	5209.74	1855.13	1659.2	1603.73	2470.76	3619.19	5207.24	1163.04	1217.11	1119.06	1266.47	1236.63	1239.9	250.359	250.359	250.359	250.359	263.378	233.799	4853.07	5168.96	6054.55	7889.63	8533.34	10247.4	2478.61	3216.87	5216.64	6477.9	6008.86	5984.14	2901.87	2613.43
GP	Northern Great Plains	GP16	6		18932.9	223.328	161	239.669	540.695	1022.32	1749.18	2009.32	2522.18	3727.93	3277.21	4146.7	4793.06	2004.83	2514.37	3713.42	3192.09	4126.21	4779.65	280.139	274.074	295.935	290.528	319.913	229.546	175.378	175.378	175.378	175.378	199.279	161.165	2683.68	3124.82	4424.4	4198.69	5667.73	6919.54	294.251	222.793	338.024	807.058	1382.44	2300.49	2641.51	3479.4
GP	Northern Great Plains	GP17	4		17008.4	344.103	238.691	324.372	426.737	506.032	709.844	1381.43	1419.23	3373.12	3181.11	3443.23	3413.92	1370.54	1400.7	3337.58	2972.21	3390.74	3375.7	392.509	362.186	414.02	492.521	400.079	362.238	186.359	186.359	186.359	186.359	213.971	183.469	2293.51	2187.94	4262.33	4077.83	4510.82	4631.25	487.297	344.759	470.149	631.494	729.289	1116.15	1940.88	2023.13
GP	Northern Great Plains	GP18	2		25546.6	82.2434	106.67	118.495	106.332	172.509	125.531	65.4698	76.1751	122.223	80.785	98.3543	130.22	64.9524	75.6936	121.659	77.6705	97.5244	129.728	269.957	291.216	312.783	321.392	367.549	343.925	134.991	134.991	134.991	134.991	164.058	148.704	552.143	608.57	687.927	640.385	801.641	747.889	918.329	1285.21	1471.37	1092.87	1678.82	1267.83	725.259	911.989
GP	Northern Great Plains	GP19	7		39429.3	156.253	174.357	205.512	191.043	338.67	189.071	231.066	290.978	421.084	367.282	478.25	596.364	229.697	289.743	419.529	358.693	475.913	594.91	360.646	392.913	400.072	429.32	448.899	454.478	148.335	148.335	148.335	148.335	183.629	161.003	894.931	1005.35	1173.45	1127.39	1447.11	1399.46	631.374	651.666	913.439	817.896	1412.05	865.997	928.144	1082.93
GP	Northern Great Plains	GP20	8		30543.8	526.705	364.765	467.502	401.819	571.683	323.914	644.445	613.859	1417.51	1444.8	1759.68	2139.27	641.613	609.184	1409	1394.8	1746.87	2129.46	617.966	578.242	607.452	524.84	589.795	527.144	181.17	181.17	181.17	181.17	211.736	193.585	1967.45	1733.36	2665.12	2502.63	3120.08	3174.1	1185.44	843.669	1098.05	974.573	1350.67	789.277	1444.06	1408.99
GP	Northern Great Plains	GP21	8		31085.7	672.731	480.337	572.044	476.694	919.216	729.297	740.297	688.174	1574.16	1795.4	1922.15	2649.39	731.766	672.28	1542.64	1593.52	1867.25	2610.54	750.923	662.934	708.719	769.554	696.754	685.032	216.738	216.738	216.738	216.738	238.758	206.882	2372.16	2032.29	3040.14	3056.51	3721.98	4231.75	1317.27	981.745	1194.62	1017.32	1897.8	1567.54	1432.87	1374.05
GP	Northern Great Plains	GP22	12		35856.6	624.995	493.163	595.237	1816.87	2978.24	3600.29	1609.81	2146.07	3043.23	2677.47	3135.83	3872.28	1606.08	2139.84	3032.18	2613.64	3120.69	3862.88	622.91	589.8	552.462	564.254	550.591	500.318	210.234	210.234	210.234	210.234	230.652	194.802	3064.22	3433.04	4390.12	5205	6880.17	8158.29	910.51	730.01	913.599	2882.46	4421.75	5176.55	2339.78	3167.52
GP	Northern Great Plains	GP23	11		31930.9	1380.1	1338.45	2409.71	4316.08	4004.41	4743.99	4318.72	4962.76	5955.07	5373.86	5609.23	6858.78	4298.78	4924.46	5880.27	4904.81	5480.31	6769.17	403.061	388.212	425.011	378.146	361.564	365.43	233.966	233.966	233.966	233.966	246.98	211.306	6315.91	6885.09	8948.96	9832.99	10093.3	12089.9	1732.39	1714.31	3080.35	5291.81	4902.31	5772.9	5396.12	6307.33
GP	Northern Great Plains	GP24	4		12253.1	903.395	861.148	1079.04	1312.08	1417.96	1891.08	1544.87	1380.43	1869.46	1232.92	1365.14	1637.31	1543.42	1378.24	1866.46	1218.25	1360.9	1634.23	605.468	638.213	574.184	502.69	482.873	469.225	225.572	225.572	225.572	225.572	251.782	220.334	3277.85	3103.17	3745.25	3258.59	3513.52	4214.87	2603.53	2681.99	3256.64	3441.19	4466.75	5669.27	4448.05	4292.44
GP	Northern Great Plains	GP25	3		18106.6	277.98	251.091	371.57	432.183	373.245	297.547	794.95	869.538	1366.1	795.351	1058.81	1294.38	793.28	867.751	1363.68	781.214	1055.01	1292.18	326.096	414.214	422.585	400.54	484.627	394.946	105.017	105.017	105.017	105.017	161.352	128.152	1502.37	1638.07	2262.86	1718.95	2074.23	2112.83	741.75	648.559	1012.34	1080.59	942.883	810.432	2116.76	2241.36
GP	Northern Great Plains	GP26	4		26735.3	79.6779	71.2977	121.542	149.636	153.088	119.201	777.433	745.298	1350.33	772.073	1052.57	1323.13	775.976	743.773	1348.42	761.334	1049.7	1321.43	249.872	242.909	312.002	261.33	288.178	270.925	118.733	118.733	118.733	118.733	166.155	122.617	1224.26	1176.71	1900.7	1291.03	1657.12	1834.17	146.064	135.583	214.855	254.562	260.932	208.287	1422.5	1414.39
GP	Northern Great Plains	GP27	4		16865.9	207.242	214.227	241.653	342.188	327.324	308.361	585.999	558.389	2030.31	2229.66	2560.31	2090.33	582.212	552.426	2019.61	2167.12	2543.96	2076.12	277.211	266.724	271.376	362.838	269.073	258.666	189.649	189.649	189.649	189.649	208.649	178.567	1256.31	1223.03	2722.29	3061.8	3349	2821.71	338.314	352.001	404.758	572.935	564.65	591.768	950.434	907.704
GP	Northern Great Plains	GP28	3		37639.2	147.91	142.971	214.343	212.782	288.934	210.726	133.874	148.689	258.727	264.489	299.547	471.726	133.343	148.165	258.056	260.855	298.609	471.181	281.215	290.997	307.79	321.482	352.501	293.736	134.16	134.16	134.16	134.16	160.985	147.939	696.626	716.293	914.349	929.279	1101.03	1123.58	681.575	687.364	979.95	946.679	1218.54	925.75	614.449	712.336
GP	Northern Great Plains	GP29	3		14260.8	104.009	114.142	187.956	244.011	353.091	229.63	217.144	324.392	850.703	1018.97	1488.62	1825	215.472	322.81	848.723	1008.09	1485.84	1823.29	210.218	233.635	322.351	301.882	359.001	331.526	161.244	161.244	161.244	161.244	171.845	154.227	690.942	831.831	1520.27	1715.23	2369.78	2538.67	187.809	240.119	332.745	422.424	594.849	412.661	389.079	679.089
MP	Mississippi Portal	MP1	2		7691.5	356.564	346.687	245.117	141.686	132.09	145.746	973.852	1154.6	1197.58	1353.18	774.473	1004.86	971.099	1150.72	1191.85	1335.98	762.8	1002.79	389.301	405.346	408.773	410.001	383.996	349.569	525.749	525.749	525.749	525.749	526.367	492.651	2242.71	2428.5	2371.49	2413.42	1805.25	1990.76	2134.84	2085.95	1408.29	774.963	1047.54	1219.32	5814.22	6923.65
MP	Mississippi Portal	MP2	5		11729.3	50.0311	43.1498	41.7557	31.3587	77.5128	55.4597	602.734	759.447	792.357	883.971	707.388	672.28	587.162	735.681	755.67	769.723	623.827	657.245	168.119	196.238	216.891	180.688	163.187	151.061	622.503	622.503	622.503	622.503	641.637	591.99	1427.82	1597.57	1636.82	1604.27	1506.16	1455.76	768.391	595.174	641.122	522.524	1062.05	1029.24	9017.78	10147.4
MP	Mississippi Portal	MP3	7		7976.99	669.325	660.179	749.673	751.084	340.164	946.476	1116.28	1355.81	1390.26	1135.25	1148.06	1553.15	1101.34	1336.26	1361.56	1070.53	1107.2	1460.98	838.838	895.956	827.682	910.502	909.319	677.731	971.606	971.606	971.606	971.606	765.234	685.327	3581.11	3864	3910.52	3703.72	3121.92	3770.51	2579.04	2629.43	2880.96	2973.94	1581.54	5211.03	4243.67	5322.21
MP	Mississippi Portal	MP4	10		20660.6	732.679	626.968	770.748	351.582	413.734	583.128	1574.18	1714.13	1539.99	1828.93	1909.05	1736.42	1556.04	1687.74	1499.58	1709.51	1824.29	1721.03	331.591	364.613	403.15	437.983	426.397	362.08	598.85	598.85	598.85	598.85	647.909	567.935	3219.16	3278.17	3272.33	3097.92	3312.33	3234.18	3154.55	2641.06	3471.05	1650.08	2294.98	3539.57	6699.54	7109.47
MP	Mississippi Portal	MP5	24		38060.8	1030.31	826.702	780.614	514.455	606.61	1048.53	1063.82	1576.73	1347.28	1482.34	1480.08	1303.23	1044.77	1547.93	1307.09	1359.82	1394.81	1286.77	623.536	619.682	705.063	681.044	694.701	612.803	699.961	699.961	699.961	699.961	682.101	609.397	3398.58	3694.28	3492.72	3255.28	3378.23	3557.5	5099.78	4175.76	4275.59	2946.96	3854.17	7101.48	5171.38	7818.77
MP	Mississippi Portal	MP6	6		7495.73	2431.17	2943.44	3334.06	3126	1908.37	3118.2	2277.82	2872.09	3160.2	2484.69	2483.25	4051.34	2269	2862.12	3147.3	2458.29	2468.82	4022.51	646.364	633.452	656.923	937.677	920.404	684.25	823.248	823.248	823.248	823.248	664.35	610.664	6169.78	7262.26	7961.54	7345.22	5961.95	8435.62	5362.64	6515.88	7315.73	6756.17	4014.03	6777.43	5004.92	6335.86
MP	Mississippi Portal	MP7	25		43575.6	1632.25	2056.81	2431.74	1857.59	2328.91	4076.98	2395.45	3304.7	3063.9	2966.71	3779.12	3339.83	2375.9	3272.88	3040.03	2861.23	3737.98	3325.75	357.93	326.416	381.994	413.802	418.285	377.741	597.651	597.651	597.651	597.651	552.905	511.273	4963.73	6253.75	6451.42	5730.28	7038.08	8291.75	3527.37	4582.53	5516.68	4423.19	5400.26	9943.24	5134.43	7291.91
MP	Mississippi Portal	MP8	19		28526.1	559.198	485.522	370.809	267.585	291.806	527.222	948.835	1086.8	783.058	865.784	718.053	573.589	934.038	1060.55	760.992	782.676	680.504	559.744	1058.5	1209.97	1356.3	1554.6	1687.37	1578.7	572.836	572.836	572.836	572.836	527.775	505.314	3124.57	3328.88	3060.94	3177.7	3187.46	3170.98	3179.51	2917.49	2525.44	1928.79	2379.06	4807.01	5310.79	6372.83
MP	Mississippi Portal	MP9	20		36791.2	3058.07	4160.68	4254.04	3788.8	4139.96	5372.75	3350.06	4695.64	4415.64	4308.7	5398.1	4990.99	3333.02	4671.74	4414.17	4050.54	5339.85	4970.23	349.392	343.755	414.179	445.561	438.361	334.627	631.642	631.642	631.642	631.642	563.273	513.765	7372.12	9807.82	9714.03	8916.55	10481.4	11191.4	4858.13	6578.31	6833.82	6435.85	7036.85	9305.92	5294.93	7386.34
MP	Mississippi Portal	MP10	30		40264	932.85	992.107	1250.25	1076.45	690.754	1420.97	1666.07	1920.49	1776.5	1675.71	1416.33	1896.86	1630	1870.97	1720.36	1525.78	1336.62	1788.42	567.565	566.81	545.353	542.643	522.606	443.512	742.591	742.591	742.591	742.591	635.06	577.594	3873.01	4172.47	4258.55	3887.46	3185.04	4230.49	3188.74	3552.27	4572.52	3831.01	2645.6	5787.56	5571.79	6699.06
MP	Mississippi Portal	MP11	5		6922.33	272.763	277.112	368.15	370.779	206.444	397.508	607.08	749.189	805.07	570.216	549.618	763.832	602.474	743.618	797.442	553.802	540.424	745.289	687.298	686.911	802.99	783.244	866.105	713.513	831.03	831.03	831.03	831.03	684.112	646.34	2393.56	2538.67	2799.61	2538.85	2297.09	2502.65	1761.51	1729.3	2125.84	2314.39	1475.47	3318.2	3890.79	4640.49
MP	Mississippi Portal	MP12	4		6399.78	1678.03	2870.82	3072.03	3423.36	2859.45	3596.14	3181.99	4202.99	4187	4325.83	5700.27	5404.66	3170.13	4186.29	4187	4128.48	5656.09	5388.95	527.016	538.341	712.625	916.87	866.081	653.13	627.822	627.822	627.822	627.822	585.133	527.797	6002.99	8223.27	8599.47	9096.53	9966.75	10166	3023.92	5015.83	5240.77	6066.21	5267.87	7257.39	5712.78	7314.21
NC	Northern Crescent	NC1	4		13506.7	88.9031	108.11	74.2752	141.12	74.1584	80.9213	45.7277	32.6322	42.67	41.9319	54.7139	34.7802	41.1565	28.6772	37.4979	32.6061	49.4187	30.1223	131.462	121.069	107.803	113.545	102.377	96.6216	357.525	357.525	357.525	357.525	361.143	320.911	619.047	615.381	577.101	644.796	587.097	528.576	2034.72	2685.69	2028.12	3181.89	2077.33	2686.52	941.947	712.407
NC	Northern Crescent	NC2	12		18263.4	1116.26	1247.74	1001.47	964.054	970.434	1404.68	1547.21	1768.4	2057.82	1898.29	1796.8	1454.32	1404.75	1623.4	1755.98	1591.2	1464.45	1067.69	1843.56	1757.41	1741.13	1851.56	1669.19	1489.34	967.766	967.766	967.766	967.766	878.078	761.491	5332.33	5596.32	5466.34	5374.58	4982.16	4723.21	3508.21	4245.08	3397.21	3482.29	3634.77	5517.46	4414.89	5523.15
NC	Northern Crescent	NC3	5		7230.42	1111.63	1298.06	1020.95	799.938	873.618	1057.22	1876.06	1609.44	2026.53	3541.88	1958.09	3355.9	1818.7	1474.54	1822.15	3267.79	1691.43	3153.92	904.253	851.797	807.036	779.904	695.887	680.522	1031.31	1031.31	1031.31	1031.31	966.842	876.614	4865.9	4655.71	4681.44	5878.94	4227.77	5768.27	4979.69	5934.96	4787.13	3960.53	4646.99	5860.33	8147.05	6741.87
NC	Northern Crescent	NC4	4		18781.5	159.699	210.658	190.937	240.225	152.319	217.421	159.208	187.792	213.501	176.674	155.002	128.414	157.299	184.934	209.45	155.967	148.883	124.007	269.77	246.351	225.389	203.121	172.074	163.558	312.134	312.134	312.134	312.134	348.112	296.801	898.902	954.076	937.91	911.447	821.388	801.787	2156.5	2749.21	2756.63	3282	2770.12	4066.4	2124.09	2413.49
NC	Northern Crescent	NC5	6		9032.89	2501.06	2687.37	3432.36	3652.14	3388.27	3383.54	3437.47	3748.86	4078.36	3421.17	4092.1	3428.27	3395.72	3705.24	4026.44	3335.86	4023.93	3378.06	917.134	909.141	795.45	812.3	810.424	779.443	787.62	787.62	787.62	787.62	741.539	668.869	7601.54	8089.38	9041.87	8587.92	8964.16	8209.91	4783.57	5124.61	6543.87	6697.96	6352.12	6469.99	6494.72	7065.62
NC	Northern Crescent	NC6	11		12378.8	4503.02	4144.16	4848.57	3948.73	5009.87	5381.79	4709.77	4264.24	4304.56	5313.98	4543.72	4441.75	4681.85	4231.35	4277.28	5140.96	4429.94	4396.65	760.862	695.327	763.08	656.762	666.336	702.03	903.399	903.399	903.399	903.399	770.921	708.418	10849.1	9974.24	10792.3	10649.9	10877.1	11188.9	7548.87	6998.86	8330.39	6757.9	9032.67	9339.93	7848.67	7146.11
NC	Northern Crescent	NC7	13		18507.2	1207.21	1061.15	1144.36	1308.53	1586.98	1660.32	1547.39	1276.05	1202.45	1892.12	1566.79	1343.85	1502.99	1221.32	1160.98	1524.44	1334.18	1264.2	1197.83	1126	1118.19	1048.78	1190.74	1188.68	1155.58	1155.58	1155.58	1155.58	915.275	834.286	5063.61	4564.05	4579.11	5037.34	5027.17	4947.48	4509.43	4289.27	4773.43	5279.74	6868.79	7247.62	5614.29	4936.69
NC	Northern Crescent	NC8	6		12791.7	317.255	270.049	252.09	256.033	238.449	239.234	181.188	182.654	277.138	277.942	287.467	218.809	167.225	170.701	244.911	233.453	242.742	191.026	388.206	350.33	362.666	385.117	344.4	332.531	1021.25	1021.25	1021.25	1021.25	881.504	800.198	1893.94	1812.33	1880.92	1895.86	1707.09	1562.99	3957.03	3751.98	3433.32	3314.23	3155.06	3546.05	2085.74	2371.66
NC	Northern Crescent	NC9	22		38139.6	912.319	922.508	856.213	768.478	792.205	918.993	667.916	612.187	842.635	855.176	846.893	678.22	649.317	594.759	793.122	782.159	768.057	626.489	1873.92	1931.85	1971.41	2074.53	2070.72	2216.33	841.799	841.799	841.799	841.799	772.959	708.466	4277.35	4290.91	4462.54	4466.96	4403.94	4470.28	4268.79	4574.49	4231.16	3681.69	3996.96	4753	3038.19	2949.26
NC	Northern Crescent	NC10	22		33154.5	536.088	523.804	492.827	380.94	412.4	419.166	689.914	706.971	938.694	962.684	868.104	800.718	607.875	562.324	694.654	627.917	537.847	563.693	637.375	590.975	555.72	545.174	460.912	478.166	899.951	899.951	899.951	899.951	865.28	795.793	2681.29	2577.05	2643.15	2453.98	2276.44	2256.82	3510.1	3747.62	3551.89	2890.51	3619.99	3965.01	3980.13	4023.21
NC	Northern Crescent	NC11	13		16378.1	211.251	205.704	132.098	142.242	113.345	85.7116	540.595	440.588	448.764	844.757	759.277	647.719	423.666	285.82	250.333	581.567	380.274	479.839	697.653	583.831	531.455	306.047	296.73	296.727	885.544	885.544	885.544	885.544	841.163	772.555	2218.11	1960.9	1799.43	1915.4	1631.51	1634.83	2726.16	2922.03	1944.39	2243.26	1939.99	1576.88	5467.35	4060.08
NC	Northern Crescent	NC12	8		31278	409.333	460.569	483.251	587.771	354.146	533.218	589.282	577.905	711.35	528.351	570.633	623.005	587.155	574.629	706.625	504.029	563.425	617.774	615.757	606.015	592.497	646.096	649.815	682.811	262.071	262.071	262.071	262.071	283.809	242.289	1874.32	1903.29	2044.44	1999.97	1851.2	2076.09	2985.88	3451.67	3620.16	4271.51	2994.17	4543.53	4283	4306.47
NC	Northern Crescent	NC13	9		17560.2	3311.24	2549.16	2660.35	2922.86	2341.4	2110.22	1921.41	1717.12	1744.81	1616.09	2328.48	2781.93	1902.16	1700.24	1721.9	1573.46	2303.44	2758.85	2719.78	2409.54	2124.46	1908.64	1963.23	1938.97	475.024	475.024	475.024	475.024	461.841	447.023	8408.21	7133.96	6981.73	6879.97	7069.91	7255.07	7551.4	6123.56	6819.84	7335.62	6412.46	5736.49	4337.95	4084.28
NC	Northern Crescent	NC14	14		24760.5	2960.1	2331.64	2915.96	3086.72	2672.18	2336.13	2916.51	2822.11	3017.71	2632.79	3574	4303.99	2830.29	2741.14	2902.2	2410.29	3439.99	4179.23	2424.21	2159.43	1837.01	1784.43	1781.05	1788.44	537.576	537.576	537.576	537.576	510.44	466.534	8752.18	7769.78	8192.75	7819.02	8403.66	8770.33	5645.98	4664.96	6156.62	6398.52	5728.05	5109.4	5398.37	5484.27
NC	Northern Crescent	NC15	11		13513.6	1419.14	1292.43	1528.41	1836.45	1629.32	1564.28	2379.97	2495.05	2560.54	2477.56	2755.21	2496.46	2178.37	2309.05	2317.26	2035.71	2476.83	2256.52	1361.81	1349.11	1335.09	1444.63	1601.54	1835.47	782.045	782.045	782.045	782.045	712.13	625.626	5741.37	5732.65	5962.81	6098.83	6419.81	6281.9	4052.31	3705.22	4763.35	5649.76	5011.65	4959.44	6220.26	6619.73
NC	Northern Crescent	NC16	21		34144.9	1696.56	1733.27	2017.99	2497.33	2037.73	2307.44	2177.77	2407.95	2679.28	2294.94	2575.25	2120.73	2114.24	2339.1	2595.79	2154.05	2460.43	2033.11	788.886	748.872	710.56	720.635	820.554	864.147	687.547	687.547	687.547	687.547	642.438	571.05	5287.24	5508.79	6011.89	6059.56	5961.16	5775.74	4655.59	4794.33	5777.63	7028.53	5890.62	6818.28	5801.75	6470.1
NC	Northern Crescent	NC17	12		21855.5	1371.01	1411.28	1836.57	2415.09	1897.49	2230.73	3216.17	3382.34	3447.82	3163.81	3379.9	2741.54	2931.38	3078.93	3081.86	2551.9	2882.41	2363.93	777.228	720.474	622.023	606.746	696.059	836.603	800.353	800.353	800.353	800.353	781.248	661.277	5879.97	6011.04	6340.8	6374.09	6257.21	6092.53	3549.96	3676.69	5077.54	6605.91	5391	6196.15	7590.23	8021.29
NC	Northern Crescent	NC18	8		35475.6	37.9481	35.9751	20.7591	31.3328	30.3574	24.2507	255.391	258.638	516.54	418.986	747.314	203.853	233.392	247.051	364.88	386.322	708.383	188.456	255.992	192.4	176.149	115.874	109.12	162.185	326.853	326.853	326.853	326.853	300.589	303.894	854.185	802.279	888.64	860.382	1148.45	678.785	848.757	844.056	503.671	763.262	736.419	658.572	5220.1	5796.37
NC	Northern Crescent	NC19	9		18933.7	740.533	621.556	548.373	648.396	558.125	607.589	977.618	1054.53	897.372	939.354	969.558	1064.49	908.939	971.044	803.385	810.81	826.164	962.32	1168.4	1079.51	1121.34	1150.73	1088.25	1092.79	944.299	944.299	944.299	944.299	821.83	750.299	3762.17	3616.41	3417.4	3554.24	3294.37	3413	2904.15	2631.25	2400.5	2748.06	2567.65	2789.74	3564.58	4110.75
NC	Northern Crescent	NC20	16		28099.4	873.888	770.655	700.501	846.398	821.635	909.263	978.038	1080.71	864.136	865.278	930.081	948.544	926.025	1013.75	796.156	770.13	818.938	866.14	1085.7	1011.35	1005.82	1059.49	1155.89	1131.76	851.445	851.445	851.445	851.445	710.229	657.661	3737.06	3647.21	3353.92	3527.47	3506.69	3564.82	3108.75	3001.48	2799.72	3306.52	3332.19	3836.6	3294.22	3948.28
NC	Northern Crescent	NC21	13		29008	758.575	674.786	465.838	582.724	421.676	353.627	422.86	456.261	289.894	342.942	307.622	291.479	402.59	430.827	265.058	308.654	266.962	261.883	1092.86	940.161	854.459	777.826	665.206	629.148	798.244	798.244	798.244	798.244	678.924	634.428	3052.27	2844.02	2383.6	2467.45	2032.77	1879.09	4394.41	4403.62	3193.09	3896.12	3472.49	2986.37	2332.2	2811.55
NC	Northern Crescent	NC22	15		28680.9	315.821	281.755	178.523	200.197	163.591	144.82	340.622	403.15	355.911	394.349	375.956	357.098	304.803	354.669	291.387	330.576	287.542	306.797	546.142	469.317	459.704	429.791	391.644	375.188	690.53	690.53	690.53	690.53	690.446	654.593	1857.3	1796.27	1620.14	1651.09	1533.22	1481.4	3338.73	3328.82	2153.41	2481.06	2287.04	2203.29	3222.25	4190.25
NC	Northern Crescent	NC23	11		26024.3	98.5044	87.7279	46.0951	57.7564	46.1182	36.3092	238.284	270.5	591.351	420.029	542.129	294.746	110.713	108.81	144.97	175.501	176.842	140.285	245.831	176.968	181.298	143.025	134.379	121.202	642.309	642.309	642.309	642.309	594.883	567.983	1097.36	1015.82	1014.67	1018.59	952.223	865.779	2549.39	2587.74	1419.93	1866.3	1592.13	1502.09	2865.35	3209.61
NC	Northern Crescent	NC24	10		17271.4	481.501	372.802	215.049	249.473	183.409	210.321	253.668	330.41	297.037	306.923	368.634	450.214	241.471	314.249	274.367	276.032	333.145	419.459	1206.46	1142.54	1120.67	1075.19	1005.74	1013.33	565.17	565.17	565.17	565.17	495.254	460.727	2494.6	2394.76	2175.25	2165.86	2017.55	2103.84	3122.26	2603.38	1606.98	1988.32	1650.77	1913.35	1565.8	2194.48
NC	Northern Crescent	NC25	7		13986.3	3815.1	3877.1	4458.39	5883.01	4003.99	4495.79	4504.84	5164.91	5386.41	4846.24	5446.94	6827.25	4495.32	5150.18	5365.89	4742.71	5416.22	6804.86	2108.79	2338.92	2623.83	2604.77	2926.77	2799.87	376.62	376.62	376.62	376.62	346.248	268.968	10795.8	11742.8	12824.7	13607.1	12693.2	14369.5	5724.15	5850.09	6782.31	8171.25	5748.2	6261.73	6744.75	7771.03
NC	Northern Crescent	NC26	15		22408.7	1769.88	1663.97	1644.15	2219.26	1426.65	1837.37	1841.51	1986.46	2013.96	2488.96	2232.27	2641.85	1752.47	1849.13	1817.92	1511.61	1939.65	2425.89	1350.93	1189.33	966.065	919.829	888.48	820.715	492.515	492.515	492.515	492.515	464.061	351.242	5365.79	5194.94	4920.65	5143.21	4718.84	5435.22	5274.1	5219.3	5555.06	7103.93	4948.97	6374.89	5222.22	5800.1
NC	Northern Crescent	NC27	15		35124.7	1323.82	1063.81	1132.59	1415.9	1024.53	1229.68	1128.16	1040.44	1111.04	912.921	1353.02	1735.84	1114.7	1028.67	1095.2	883.511	1335.95	1720.28	1532.99	1388.25	1351.23	1336.77	1412.01	1420.01	440.081	440.081	440.081	440.081	408.785	365.707	4411.6	3920.81	4019.1	4076.26	4181.27	4735.68	4826.94	4129.81	4573.11	5467.58	4233.77	5009.58	4064.45	3993.39
NC	Northern Crescent	NC28	13		27681.9	1419.06	954.818	1180.91	1393.5	1112.12	1245.06	1599.4	1503.92	1555.96	1360.32	1869.36	2161.96	1568.33	1475.67	1516.74	1285.48	1825.24	2121.44	1504.06	1321.77	1180.58	1194.42	1237.45	1235.42	468.945	468.945	468.945	468.945	403.285	374.685	4960.4	4221.2	4347.18	4342.34	4578.09	4976.61	4873.42	3515.6	4585.38	5140.42	4357.73	5070.44	5386.04	5433.34
NC	Northern Crescent	NC29	11		19892.6	1091.48	693.861	856.4	943.598	740.091	750.587	961.568	853.658	860.449	724.011	924.136	933.679	930.119	824.688	820.741	650.057	878.97	893.167	1010.61	924.709	903.681	943.779	1027.72	1167.67	485.448	485.448	485.448	485.448	440.861	405.888	3517.65	2928.71	3066.27	3022.88	3087.64	3217.31	5411.34	3717.4	4792.31	5140.07	4190.31	4467.39	4611.36	4418.31
NC	Northern Crescent	NC30	12		20034.5	309.785	259.43	308.211	420.688	292.506	262.814	264.409	287.396	302.026	232.691	266.337	203.452	256.639	278.318	290.207	211.647	248.868	190.227	234.285	225.432	233.386	224.743	234.446	248.473	511.924	511.924	511.924	511.924	459.088	455.822	1312.63	1275.1	1343.73	1369	1234.91	1157.34	3796.43	3179.42	3809.37	5188.25	3805.74	3608.73	3145.12	3410.9
NC	Northern Crescent	NC31	5		7542.32	501.947	388.673	514.594	705.148	579.687	517.983	551.752	491.757	655.13	469.54	592.68	415.783	544.215	483.809	646.233	454.908	581.231	407.707	285.18	288.952	263.889	271.879	293.091	258.286	499.135	499.135	499.135	499.135	489.168	463.615	1830.48	1660.57	1923.85	1931.07	1943.18	1647.59	4043.62	3127.66	4031.87	6041.02	4479.17	4826.13	4384.12	3893.22
NC	Northern Crescent	NC32	2		11532.5	366.144	337.988	241.334	245.388	181.402	226.552	219.32	257.243	157.669	187.089	172.699	183.696	214.882	251.465	151.759	178.902	163.068	176.611	707.669	629.917	632.867	600.599	532.746	544.035	662.851	662.851	662.851	662.851	564.276	494.141	1951.55	1882.22	1688.81	1687.74	1441.49	1441.34	3120.43	3145.09	2303.68	2339.76	2096.21	2614.53	1831.31	2339.97
PG	Prairie Gateway	PG1	3		17416.1	34.9843	23.914	35.0732	33.548	33.2762	8.95545	8.32282	12.5753	20.1897	18.4757	17.0052	13.482	7.81765	11.5975	15.6228	11.2725	15.2395	12.8071	411.126	506.785	368.128	521.651	260.843	264.152	402.864	402.864	402.864	402.864	414.751	345.192	856.792	945.16	821.688	969.335	724.109	631.107	7347.92	599.519	3119.59	2659.92	2337.75	1019.97	1641.98	290.746
PG	Prairie Gateway	PG2	8		19976.7	179.815	210.509	221.275	188.03	164.302	100.916	1077.85	965.034	1366.17	1536.1	948.801	796.56	1031.22	869.958	908.528	788.149	748.637	711.511	899.628	889.685	797.733	800.44	675.103	528.613	531.085	531.085	531.085	531.085	606.364	465.231	2641.75	2501.24	2458.62	2307.7	2194.41	1806.27	1038.39	1151.86	1177.24	1061.67	1153.97	897.897	5955.1	4760.23
PG	Prairie Gateway	PG3	11		24122.7	339.861	386.622	388.608	397.784	270.592	135.635	1563.52	1733.04	1480.61	1746.48	1363.54	972.417	1560.57	1727.3	1451.58	1697.84	1350.52	966.9	2164.82	2406.3	2431.43	2418.09	2260.26	2086.36	527.018	527.018	527.018	527.018	543.999	443.264	4592.27	5047.25	4798.64	5040.73	4425.38	3632.16	1177.6	1304.08	1294.67	1296.87	1409.46	944.116	5407.27	5826.2
PG	Prairie Gateway	PG4	6		17943.9	42.6163	54.6569	59.4174	66.064	65.9483	16.8026	190.752	236.432	301.415	294.815	330.01	217.815	188.812	232.631	284.389	269.691	324.028	215.406	722.048	642.305	564.503	529.076	577.231	394.652	346.163	346.163	346.163	346.163	370.023	345.464	1299.64	1275.76	1254.47	1210.99	1337.23	972.325	405.002	466.905	463.815	523.182	566.758	168.61	1794.36	1987.24
PG	Prairie Gateway	PG5	17		42923.8	180.582	212.167	190.959	198.422	152.91	72.5011	444.018	607.616	600.409	536.523	525.504	370.258	442.878	605.415	589.353	518.759	521.06	368.556	952.944	953.904	953.067	832.385	950.475	664.736	410.23	410.23	410.23	410.23	461.537	390.788	1986.63	2181.72	2143.61	1959.8	2085.98	1496.58	1074.16	1210.91	1062.37	1084.25	1045.63	617.298	2634.39	3455.32
PG	Prairie Gateway	PG6	14		33450	282.198	334.156	342.239	342.434	273.077	132.384	1951.33	2147.65	2386.06	2466.45	2124.14	1688.69	1931.99	2105.67	2163.82	2074.02	2016.89	1641.31	1378.23	1400.92	1489.52	1367.63	1433.39	1323.75	587.616	587.616	587.616	587.616	630.027	522.165	4180.03	4428.36	4583.19	4371.69	4353.38	3619.61	895.638	1005.74	1035.82	1016.25	1077.54	625.885	6131.71	6337.65
PG	Prairie Gateway	PG7	10		14368.1	2517.32	2782.48	3804.84	3615.8	4676.34	4814.79	4444.87	4879.07	5251.9	5523.66	4714.79	7089.63	4439.66	4873.5	5243.57	5484.63	4699.81	7086.64	1281.34	1197.19	1254.57	1227.72	1098.04	1129.93	420.891	420.891	420.891	420.891	431.945	418.429	8659.21	9274.05	10723.9	10749	10906.1	13449.8	3324.79	3914.35	5321.67	4878.47	7013.63	6495.36	5863.76	6855.97
PG	Prairie Gateway	PG8	5		66183.3	184.171	160.368	195.808	200.165	215.03	167.906	128.089	138.069	192.509	199	226.726	87.5642	127.154	136.681	191.192	194.546	223.936	86.8829	241.374	293.153	375.61	377.1	388.89	335.666	186.521	186.521	186.521	186.521	254.309	218.753	739.22	776.723	949.131	958.332	1082.17	809.208	9509.83	9288.21	13050.6	10710.7	12717.4	12138.9	6565.7	7916.28
PG	Prairie Gateway	PG9	7		27822.4	123.686	172.303	308.686	449.289	470.747	363.901	1383.18	1653.64	2165.39	1520.88	1688.21	1162.04	1382.12	1651.96	2160.17	1512.76	1685.73	1161.17	324.358	384.287	359.041	493.197	420.12	402.691	307.343	307.343	307.343	307.343	341.057	285.74	2137.51	2515.89	3135.24	2762.59	2917.65	2213.5	436.106	622.191	1008.88	1425.88	1438.31	1208.28	4873.25	5965.27
PG	Prairie Gateway	PG10	13		30532.2	103.616	157.22	178.437	161.995	145.089	61.7391	802.811	918.988	1330.99	1042.55	1019.55	721.274	798.216	910.059	1290.22	980.604	1004.25	715.045	542.581	481.975	525.178	494.552	541.345	398.057	352.871	352.871	352.871	352.871	358.334	345.268	1797.28	1902.12	2346.7	1990.02	2049.02	1520.11	280.56	440.273	469.137	417.984	391.582	176.372	2161.32	2548.49
PG	Prairie Gateway	PG11	15		35505.2	191.399	233.59	222.961	267.418	184.955	97.2291	726.57	955.061	900.804	938.356	821.299	498.216	722.372	947.283	864.707	885.062	808.749	493.409	914.873	1005.34	1129.8	1021.99	1086.57	853.054	459.668	459.668	459.668	459.668	466.652	419.352	2288.31	2645.88	2677.14	2634.14	2546.93	1863.04	786.737	939.416	839.052	931.16	754.771	468.176	2969.28	3809.64
PG	Prairie Gateway	PG12	22		44370.7	343.571	442.806	460.159	432.813	367.008	212.972	1555.37	1865.66	2292.31	2594.12	1703.03	1441.48	1489.04	1729.35	1649.21	1515.1	1426.87	1331.56	1247.56	1218.53	1334.05	1297.17	1171.55	1020.02	690.166	690.166	690.166	690.166	685.924	618.433	3770.33	4080.85	4133.59	3935.24	3651.35	3182.99	1150.24	1406.62	1424.86	1344.49	1480.54	970.503	4985.16	5493.45
PG	Prairie Gateway	PG13	17		32473.9	1472.97	1472.73	1897.77	2713.58	2665.7	3046.75	4232.93	4936.56	5747.86	5096.22	5489.76	7112.63	4227.45	4930.38	5738.16	5050.28	5471.32	7108.68	1868.19	1912.08	2120.12	1978.7	1993.92	1945.12	279.933	279.933	279.933	279.933	335.328	308.326	7848.55	8595.12	10036	10022.5	10466.3	12408.9	2617.57	2739.9	3612.75	5245.53	5229.04	6056.69	7512.49	9172.58
PG	Prairie Gateway	PG14	5		39775.5	46.2674	53.1916	71.2315	81.6853	101.626	67.445	20.6942	20.7214	41.3595	35.722	45.6912	19.0447	20.5392	20.5042	41.1436	34.9932	45.2835	18.9558	207.549	240.403	234.775	201.447	203.363	187.174	183.047	183.047	183.047	183.047	250.421	232.403	457.402	497.146	530.197	501.173	600.693	505.977	2616.94	3031.19	3865.91	3157.73	4448.14	5893.07	1161.72	1168.45
PG	Prairie Gateway	PG15	11		43874.6	161.518	241.665	191.513	207.885	270.013	158.379	1282.61	1513.39	1673.46	1418.33	1721.29	1278.07	1281.95	1512.35	1670.62	1413.58	1719.74	1277.58	1499.08	1572.85	2122.1	2278.13	2628.4	2501.76	235.21	235.21	235.21	235.21	276.841	240.209	3177.76	3562.07	4219.44	4134.8	4894.99	4177.92	490.579	800.126	620.438	589.224	776.896	475.49	3893.69	5007.23
PG	Prairie Gateway	PG16	19		45083.9	118.752	247.314	202.716	249.283	210.421	67.7583	1016.45	1124.52	1328.18	1004.19	1248.38	654.017	1013.97	1119.78	1306.03	970.555	1240.21	650.792	1082.12	1013.81	1161.25	1182.62	1292.2	1082.22	328.729	328.729	328.729	328.729	364.13	325.633	2543.57	2709.63	2998.73	2731.18	3106.96	2126.4	349.175	783.069	667.911	711.716	586.4	217.089	2981.44	3545.54
PG	Prairie Gateway	PG17	15		35266	397.748	433.375	492.71	540.152	500.078	254.37	2109.93	2584.02	2199.66	1544.31	1821.98	1716.99	2105.55	2577.75	2192.41	1518.02	1813.49	1704.68	843.485	851.959	1072.53	1086.22	1175.39	907.931	444.255	444.255	444.255	444.255	513.638	432.391	3791.04	4307.34	4201.9	3588.65	4002.6	3299.37	846.031	941.568	1091.22	1231.76	1249.47	689.384	4478.62	5600.52
PG	Prairie Gateway	PG18	22		42931.8	468.757	535.624	594.71	636.898	464.751	247.472	1173.51	1519.88	1414.37	1253.78	1128.45	946.287	1145.59	1477.77	1361.38	1039.77	1056.73	837.849	1148.69	1181.07	1314.93	1433.78	1374.51	1045.29	570.281	570.281	570.281	570.281	630.57	566.188	3333.31	3764.75	3841.31	3680.73	3526.55	2696.8	1771.57	1895.82	1965.11	2044.36	1892.3	1274.48	4329.52	5230.51
PG	Prairie Gateway	PG19	3		26219.6	90.7479	99.3294	96.4805	65.4805	90.204	38.2966	29.6509	22.6073	36.4373	14.2298	17.6562	4.1344	29.4585	22.3198	36.275	13.5973	17.4251	4.05462	261.109	275.969	320.705	245.459	210.908	186.429	154.159	154.159	154.159	154.159	230.375	217.568	535.475	551.778	607.619	478.696	548.911	446.348	3827.77	4083.12	4136.79	1357	3428.22	2067.69	1242.57	917.496
PG	Prairie Gateway	PG20	6		26786.7	463.552	587.042	599.303	427.217	672.949	327.179	834.387	1022.86	1348.88	980.778	1338.07	1099.63	833.958	1022.18	1348.33	979.297	1337.72	1099.42	808.253	927.827	1025.92	1109.75	1188.07	975.872	211.303	211.303	211.303	211.303	245.454	220.836	2317.07	2748.36	3184.85	2727.56	3444.2	2623.3	1299.53	1875.88	2135.53	1210.22	1783.57	921.663	2337.94	3266.36
PG	Prairie Gateway	PG21	16		39364.5	387.873	464.905	535.372	656.761	609.485	367.457	2058.75	2790.01	3032.87	2631.36	3870.84	3119.88	2057.57	2788.56	3030.11	2620.87	3867.41	3118.99	1769.01	1981.33	2364.58	2558.83	2730.98	2662.33	316.898	316.898	316.898	316.898	343.579	307.548	4531.35	5551.69	6246.96	6153.37	7551.45	6456.33	640.576	810.66	921.811	1106.84	1005.2	617.395	3398.1	4862.43
PG	Prairie Gateway	PG22	16		40625.2	608.38	632.438	659.28	694.74	655.081	537.161	2287.21	2561.74	2875.15	2184.06	2751.67	2591.64	2284.19	2558.19	2869.95	2160.6	2743.57	2590.06	1059.19	1101.34	1194.31	1226.25	1261.62	1053.97	424.808	424.808	424.808	424.808	434.658	399.272	4376.57	4716.78	5148.35	4506.39	5094.93	4580.46	1209.52	1315	1412.49	1479.66	1458.42	1200.65	4541.2	5319.13
PG	Prairie Gateway	PG23	12		30209.1	559.089	594.817	836.74	723.562	705.375	531.885	2099.9	2720.32	3105.17	2522.34	2692.69	2694.85	2070.62	2682.48	3047.96	2248.34	2592.7	2678.01	900.501	919.883	940.707	943.521	921.621	892.539	515.916	515.916	515.916	515.916	535.211	504.7	4046.13	4713.1	5341.32	4431.33	4754.91	4607.14	1188.4	1238.15	1818.03	1561.84	1597.06	1243.2	4401.34	5583.77
PG	Prairie Gateway	PG24	9		13703.7	1888.14	1786.58	2352.24	1498.5	1541.86	1350.12	2260.19	3087.08	2983.78	3800.46	4176.72	3687.41	2248.09	3073.56	2963.61	3710.11	4145.07	3685.53	1013.18	1182.25	1247.3	1420.35	1483.65	1137.37	499.884	499.884	499.884	499.884	549.415	555.368	5649.3	6542.27	7063.04	7128.84	7719.99	6728.39	3829.86	3505.05	4818.4	3068.2	3469.17	3035.99	4559.97	6029.93
PG	Prairie Gateway	PG25	8		29749.5	183.343	178.281	176.347	136.551	186.915	81.3203	294.449	254.543	305.204	342.584	276.013	200.575	271.11	209.535	285.024	241.64	248.083	181.891	428.22	407.665	394.18	312.344	342.014	313.737	199.151	199.151	199.151	199.151	274.635	253.445	1081.82	994.631	1054.7	889.686	1051.65	830.393	1162.89	1134.83	1148.59	767.181	1173.28	557.919	1719.58	1333.78
PG	Prairie Gateway	PG26	6		30154	132.026	122.106	125.781	137.927	166.215	85.8973	807.263	552.485	848.476	658.912	819.329	780.348	807.151	552.268	848.388	658.523	819.237	780.295	542.963	571.983	586.676	586.726	639.885	734.4	205.591	205.591	205.591	205.591	237.867	231.201	1687.73	1451.95	1766.44	1588.77	1863.2	1831.79	331.148	290.808	308.979	324.142	353.121	185.578	2024.5	1315.29
PG	Prairie Gateway	PG27	14		34458.4	363.978	440.908	530.759	571.32	481.979	360.339	1745.89	2277.08	2758.06	2659.28	3922.59	3802.94	1744.49	2275.39	2755.46	2647.46	3918.81	3802.71	1472.96	1516.91	1676.26	1668.33	1813.94	1642.39	266.989	266.989	266.989	266.989	301.622	288.177	3848.41	4500.2	5229.48	5154.1	6516.35	6093.61	532.116	652.759	793.413	864.357	754.036	544.871	2550.34	3368.7
PG	Prairie Gateway	PG28	20		43973.9	607.963	626.759	744.375	731.53	942.174	740.97	1778.44	1997.36	2418.48	2687.37	3370.8	3252.23	1776.11	1994.79	2414.72	2670.85	3365.12	3251.88	1073.21	1100.2	1060.77	1112.23	1154.66	934.584	362.509	362.509	362.509	362.509	395.926	368.158	3819.79	4084.26	4582.37	4877.12	5857.88	5295.59	943.73	983.083	1228.41	1256.91	1722.34	1330.67	2757.02	3128.87
PG	Prairie Gateway	PG29	19		37115	1113.75	1323.18	1656.94	1283.05	1889.76	1643.41	2653.78	3123.7	3332.88	3433.63	3980.8	3831.46	2645	3113.11	3317.63	3363.51	3955.34	3829.77	1157.56	1152.17	1122.24	1237.27	1145.21	973.62	462.924	462.924	462.924	462.924	489.214	456.744	5379.24	6051.38	6559.74	6346.76	7479.52	6903.55	1987.47	2349.76	3092.23	2477.57	3861.67	3518.61	4719.97	5528.39
PG	Prairie Gateway	PG30	16		21977.2	2235.74	2483.84	2701.24	1698.9	2178.18	1747.05	2780.17	3248.94	3000.21	3826.94	4011.41	3640.07	2706.25	3155.08	2849.31	3063.03	3720.61	3621.19	998.412	1029.3	1014.31	1070.97	1023.76	817.416	547.363	547.363	547.363	547.363	570.99	527.438	6487.76	7215.59	7112.22	6380.27	7493.54	6713.1	4375.11	4787.35	5436.85	3568.06	4931.97	3973.22	5295.87	6081.09
PG	Prairie Gateway	PG31	2		7929.24	235.419	343.901	337.202	430.39	453.273	213.13	3396.23	2835.83	3829	2846.44	3377.55	3592.93	3395.93	2835.33	3828.8	2845.59	3377.35	3592.81	951.563	1594.68	1800.44	2052.81	1817.53	1847.72	212.2	212.2	212.2	212.2	246.289	244.783	4795.11	4986.12	6178.65	5540.99	5894.44	5898.44	428.731	614.689	646.674	772.382	843.097	427.021	6184.46	5067.88
PG	Prairie Gateway	PG32	9		24626.1	500.443	498.044	506.141	723.394	688.772	843.114	3135.1	3585.21	4198.57	3714.36	4273.27	4925.01	3133.28	3583.3	4195.67	3700.74	4267.89	4923.92	1023.93	1056.25	1201.3	1303.97	1184.7	1329.59	239.555	239.555	239.555	239.555	286.668	283.186	4897.21	5377.15	6142.66	5967.66	6428.03	7379.82	1123.13	1146.57	1199.39	1725.82	1590.45	2113.67	7031.96	8249.25
SS	Southern Seaboard	SS1	3		6082.56	347.91	382.38	393.981	355.228	266.69	131.619	1571.31	2022.81	1863.05	2146.6	1744.33	1066.55	1560.4	2000.71	1753.93	1965.78	1695.97	1045.96	1894.65	1820.89	1939.1	2236.01	1820.43	1705.5	613.475	613.475	613.475	613.475	669.451	568.652	4416.43	4817.45	4700.48	5170.5	4452.54	3451.73	1435.02	1504.92	1428.76	1286.07	1540.35	1004.54	6436.15	7874.13
SS	Southern Seaboard	SS2	19		43122.4	199.925	238.823	223.209	213.404	152.081	94.568	798.642	1049.37	889.618	923.814	875.417	538.011	793.317	1037.96	830.238	819.341	846.432	525.619	1260.08	1331.62	1484.07	1699.17	1641.79	1647.73	640.79	640.79	640.79	640.79	666.015	592.125	2894.12	3249.19	3178.31	3372.7	3306.32	2860.04	1568.46	1727.1	1569.47	1526.67	1657.19	1309.77	6223.74	7506.24
SS	Southern Seaboard	SS3	6		15919.4	87.4632	95.5331	121.547	93.3274	84.5531	79.5996	303.052	320.468	269.459	261.73	280.657	178.738	299.654	315.443	260.754	240.954	269.063	176.468	578.666	536.873	561.563	672.843	635.732	697.838	561.645	561.645	561.645	561.645	595.336	541.096	1527.43	1509.49	1505.51	1568.77	1584.68	1495	1618.61	1963.62	2613.53	2065.33	2276.98	2874.65	5545.46	6483.73
SS	Southern Seaboard	SS4	8		10105.1	1601.01	2245.91	2124.23	1586.95	1464.28	2479.19	2462.65	3436.39	3378.71	3339.98	2754.48	2547.77	2392.83	3353.4	3206.97	3174.86	2434.89	2454.28	5676.38	5641.68	5530.17	6166.73	5926.27	5770.27	857.3	857.3	857.3	857.3	759.286	697.563	10527.5	12098.3	11718.7	11785.8	10584.7	11401.3	4537.68	6562.34	6326.4	4948.83	4794.54	7945.19	6781.89	9798.34
SS	Southern Seaboard	SS5	21		34074.7	171.509	135.827	104.104	83.4792	109.573	140.92	601.782	799.431	560.086	641.954	589.788	310.993	567.799	748.744	513.009	503.721	525.046	291.114	780.547	951.862	1188.93	1563.61	1632.46	1500.81	579.47	579.47	579.47	579.47	555.861	531.69	2099.33	2415.9	2385.51	2730.28	2822.94	2464.53	2039.23	1686.13	1486.32	1253.94	1937.72	3252.87	6751.08	9294.75
SS	Southern Seaboard	SS6	9		23517.3	316.675	269.644	190.289	143.444	227.317	386.241	749.798	760.983	651.428	594.919	664.83	469.428	742.243	751.537	639.939	575.573	652.001	468.035	565.573	566.073	603.819	745.682	779.202	777.589	501.906	501.906	501.906	501.906	488.406	477.298	2126.4	2089.16	1935.95	1966.61	2146.93	2109.16	3373.63	3138.54	2291.67	1887.3	3329.87	6093.1	7907.33	8747.56
SS	Southern Seaboard	SS7	21		25055.8	1070.94	1144.02	894.338	766.685	777.693	1420.69	2246.07	2555.87	2274.17	2000.49	2084.67	1625.55	2232.15	2545.36	2244.63	1979.73	2054.42	1623.39	1042.21	1105.46	1401.11	1575.69	1794.8	1714.68	460.118	460.118	460.118	460.118	462.941	435.832	4805.42	5254.95	5000.2	4782.22	5089.86	5194.6	3764.38	4148.88	3375.39	3337.99	3386.22	6561.74	7846.1	9230.98
SS	Southern Seaboard	SS8	18		18521.6	994.275	1023.03	590.775	529.025	850.211	1372.9	2544.93	2839.67	3074.76	2377.28	2286.21	2244.44	2534.22	2838.54	3036.45	2370.77	2242.11	2242.07	870.013	892.722	1074.79	1193.9	1458.22	1244.87	463.651	463.651	463.651	463.651	483.289	452.157	4862.16	5217.95	5165.66	4557.35	5033.83	5311.99	3770.56	3877.46	2250.91	2269.43	3461.48	5582.15	9610.44	10758.5
SS	Southern Seaboard	SS9	19		32587.7	340.151	409.211	396.529	364.91	264.548	170.275	1320.12	1576.43	1416.78	1438.86	1075.84	604.867	1311.3	1559.04	1335.48	1312.03	1044.28	592.476	1782.71	2063.32	2174.7	2301.14	2069.5	1770.56	640.746	640.746	640.746	640.746	643.278	566.244	4074.9	4672.32	4547.45	4618.82	4021.6	3099.56	1608.4	1818.3	1705.91	1622.83	1785.83	1414	6200.43	6927.46
SS	Southern Seaboard	SS10	20		37365.1	144.828	138.949	187.213	127.077	81.6411	118.638	364.023	411.613	336.309	446.893	417.101	324.421	350.029	392.342	315.406	332.83	364.581	313.282	698.201	736.376	838.526	1157.07	1165.33	817.655	564.641	564.641	564.641	564.641	592.173	542.981	1757.7	1832.31	1905.79	2181.61	2203.72	1792.56	1800.44	1867.92	2651.96	1909.81	1640.76	2875.92	4351.4	5274.34
SS	Southern Seaboard	SS11	8		14797.5	223.954	163.38	138.288	95.1872	76.9278	122.162	379.066	404.996	269.977	325.645	255.035	151.567	367.573	386.865	255.037	276.779	233.405	144.313	1149.46	1372.3	1612.3	1911.62	1982.15	1773.01	550.403	550.403	550.403	550.403	523.174	497.609	2291.39	2472.94	2556.02	2833.99	2815.65	2537.1	2338.11	1895.38	1824.8	1416.25	1406.47	2739.15	3837.51	4488.05
SS	Southern Seaboard	SS12	13		26462.2	231.059	228.502	181.741	125.867	96.3615	194.204	589.406	556.408	503.799	436.568	485.98	279.424	567.375	529.422	473.105	386.902	454.626	276.153	691.497	672.33	646.486	670.353	598.475	648.778	573.217	573.217	573.217	573.217	535.695	514.333	2063.15	2003.47	1874.55	1756.34	1685.16	1633.47	1717.14	1906.61	1600.51	1275.38	1170.32	2699.06	4216.52	4417.48
SS	Southern Seaboard	SS13	33		35364.5	232.633	223.642	171.991	127.821	111.55	168.433	654.147	596.202	727.655	599.412	743.515	340.329	604.185	583.505	520.583	546.947	453.291	323.869	715.194	785.365	943.256	1017.69	1096.81	1060.08	644.139	644.139	644.139	644.139	605.057	568.885	2196.15	2236.65	2279.97	2336.6	2266.7	2121.26	2123	2253.13	1742.78	1573.47	1678.06	3000.1	5513.77	5878.63
SS	Southern Seaboard	SS14	44		40301.3	372.631	414.806	238.521	168.951	284.76	349.953	979.113	984.959	973.313	806.676	731.781	558.004	958.489	982.569	897.302	793.038	637.423	552.819	814.97	853.803	842.033	994.966	901.306	847.895	643.458	643.458	643.458	643.458	570.471	552.266	2789.55	2894.64	2621.31	2600.41	2393.96	2302.93	2432.91	3012.99	1759.36	1486.73	2768.79	3919.64	6257.97	7136.99
SS	Southern Seaboard	SS15	11		19221.2	668.537	678.599	500.843	313.569	599.847	714.142	1273.68	1363.26	1614.2	1425.39	1258.09	1090.23	1254.66	1339.72	1554.48	1361.4	1191.25	1047.81	644.357	765.175	927.993	906.229	1060.13	1017.24	636.512	636.512	636.512	636.512	567.995	558.374	3204.07	3420.01	3619.83	3217.71	3419.22	3337.57	3317	3606.64	2757.95	1911.11	3505.71	4326.45	6225.11	7120.4
SS	Southern Seaboard	SS16	3		7550.6	396.697	368.568	405.821	271.43	386.997	629.585	1157.35	1345.36	1490.12	1234.18	1047.74	679.361	1141.02	1322.29	1437.39	1163.56	977.916	623.392	146.243	156.427	190.92	221.693	325.562	217.413	597.669	597.669	597.669	597.669	608.06	616.086	2281.63	2444.95	2631.8	2254.36	2298.53	2086.48	3089.86	2782.65	3363.97	2329.54	3275.28	5534.84	8887.35	9983.15
SS	Southern Seaboard	SS17	10		10662.6	445.47	575.786	480.964	491.116	473.547	524.351	704.741	838.027	674.809	832.014	678.2	816.821	691.843	817.925	643.48	782.059	631.142	777.171	3079.58	3827.57	4575.11	4189.98	3829.64	3565.18	751.68	751.68	751.68	751.68	701.918	582.739	4968.57	5972.96	6451.24	6214.83	5636.25	5449.45	2012.3	2564.48	2180.58	2319.49	2966.49	3552.29	3125.23	3642.94
SS	Southern Seaboard	SS18	3		5215.33	260.065	228.098	206.228	203.523	117.887	411.788	849.526	849.223	691.326	598.524	732.074	839.971	833.998	830.795	670.342	565.979	712.628	837.995	1080.75	1544.83	1868.57	2468.35	2361.07	2276.3	678.699	678.699	678.699	678.699	595.552	552.031	2853.51	3282.43	3423.84	3916.55	3787.14	4078.12	1638.34	1538.9	1523.26	1548.52	1201.8	4332.63	5253.94	5605.11
SS	Southern Seaboard	SS19	19		18426.8	711.026	1250.58	1127.15	770.254	685.208	1300.97	1333.03	2191.17	2084.74	1898.4	1689.59	1512.57	1225.81	2071.52	1855.43	1628.32	1400.78	1174.94	886.467	892.276	914.303	911.32	1054.35	855.194	984.688	984.688	984.688	984.688	864.738	745.551	3807.99	5199.07	4881.57	4294.58	4005.08	4076.65	2772.93	5060.16	4658.64	3349.48	3401.39	6626.64	4780.55	8381.89
SS	Southern Seaboard	SS20	26		26102.1	133.095	160.381	150.111	121.147	77.3142	91.8943	471.748	432.833	470.646	525.619	452.985	212.129	440.099	403.286	356.591	437.652	294.038	155.074	2556.31	2841.71	3104.17	3873.94	3704.7	3516.55	708.914	708.914	708.914	708.914	655.013	617.275	3838.42	4114.29	4319.79	5141.65	4731.07	4380.79	1322.25	1599.63	1489.49	1268.11	1142.33	1739.95	4372.21	4022.35
SS	Southern Seaboard	SS21	28		38464.1	321.482	358.379	363.877	282.05	186.277	587.779	807.056	782.869	981.612	784.813	960.224	658.325	748.853	711.53	783.88	611.019	743.94	553.038	1294.69	1448.33	1676.25	1744.61	1722.14	1810.8	750.246	750.246	750.246	750.246	654.179	637.34	3115.27	3268.49	3574.26	3387.93	3306.53	3588.96	2189.68	2587.91	2599.1	2119.14	1685.31	5502.39	5100.59	5138.07
SS	Southern Seaboard	SS22	23		38768.1	634.333	642.889	698.902	533.762	458.4	1045.33	1593.19	1817.08	1942.31	1359.78	1618.2	1278.12	1556.17	1772.18	1806.22	1253.01	1473.15	1217.2	1084.41	1474.79	2165.26	2743.87	3025.23	2684.84	622.995	622.995	622.995	622.995	584.112	632.751	3897.91	4512.85	5293.38	5153.63	5540.9	5580.12	3154.08	3229.57	3658.32	2885.4	2556.76	6102.52	7737.71	8902.59
SS	Southern Seaboard	SS23	18		25838.5	999.286	1112.21	1159.58	930.789	969.43	1537.47	2071.79	2497.38	2767.91	1713.86	2231.36	1875.4	2049.42	2472.4	2696.62	1664.81	2166.46	1851.05	1087.31	1520.66	2083.97	2313.53	2468.6	2421.99	583.976	583.976	583.976	583.976	537.545	605.454	4719.99	5689.25	6524.14	5493.1	6142.04	6415.97	4016.48	4519.22	4817.13	3855.27	4373.96	6992.02	8237.37	10046.1
SS	Southern Seaboard	SS24	10		10871.5	225.413	264.606	265.594	292.533	244.969	398.878	884.324	1044.7	1253.7	887.479	1099.02	756.043	838.957	994.338	1107.32	784.039	963.34	705.979	1862.34	1991.73	2243.25	2291.73	2198.3	1765.77	700.003	700.003	700.003	700.003	659.013	638.043	3626.72	3950.68	4316.17	4068.31	4065.62	3508.67	1510.69	1726.84	1625.53	1886.42	2012.56	3440.63	5622.58	6489.14
SS	Southern Seaboard	SS25	28		35796.4	240.787	300.93	256.867	216.133	167.561	327.075	778.154	1023.33	982.126	780.584	782.864	676.334	746.755	985.537	880.644	697.979	680.837	631.219	795.043	851.38	871.152	831.855	849.901	788.175	789.372	789.372	789.372	789.372	689.08	640.587	2571.96	2927.22	2798.03	2535.34	2387.38	2387.06	1455.33	1839.37	1561.36	1414.89	1364.85	2999.03	4513.43	6023.89
SS	Southern Seaboard	SS26	42		35791.8	1042.86	1281.67	962.944	938.591	973.006	1512.39	1358.08	1957.94	1819.05	1515.31	1578.02	1698.55	1322.76	1903.34	1731.05	1389.18	1462.6	1606.76	589.763	645.591	667.772	741.262	762.428	712.547	830.477	830.477	830.477	830.477	723.037	700	3785.86	4661.08	4192.24	3899.51	3921.07	4531.7	4956.98	6286.37	4738.46	4603.43	5119.12	8234.44	6287.41	9335.54
*Excludes counties with < 2% cropland+rangeland
** N deposition estimate is from the most recent available year of CMAQ model estimates (2006); Hong et al. 2011
[truncated: 82 more columns]

## Sheet: County
							Area_km2*	Agricultural N Fixation (kg-N/km2/yr)						Fertilizer N Application (kg-N/km2/yr)						agricultural fertilizer N application (kg/km2/yr)						N in Animal Excretion (kg-N/km2/yr)						Noy dep (kg/km2/yr)**						total ag N inputs (kg/km2/yr)						Agricultural N Fixation (kg-N/km2 cropland/yr)
FIPScode	Region Code	Region Name	State	State Code	County name	Subregion Code	County area	NFIX 1987	NFIX 1992	NFIX 1997	NFIX 2002	NFIX 2007	NFIX 2012	NFERT 1987	NFERT 1992	NFERT 1997	NFERT 2002	NFERT 2007	NFERT 2012	AG NFERT 1987	AG NFERT 1992	AG NFERT 1997	AG NFERT 2002	AG NFERT 2007	AG NFERT 2012	NEXCR/TOT AREA 1987	NEXCR/TOT AREA 1992	NEXCR/TOT AREA 1997	NEXCR/TOT AREA 2002	NEXCR/TOT AREA 2007	NEXCR/TOT AREA 2012	NOY DEP 1987	NOY DEP 1992	NOY DEP 1997	NOY DEP 2002	NOY DEP 2007	NOY DEP 2012	I', 1987	I', 1992	I', 1997	I', 2002	I', 2007	I', 2012	NFIX/CROPLAND AREA 1987	NFIX/CROPLAND AREA 1992	NFIX/CROPLAND AREA 1997	NFIX/CROPLAND AREA 2002	NFIX/CROPLAND AREA 2007	NFIX/CROPLAND AREA 2012
								1987	1992	1997	2002	2007	2012	1987	1992	1997	2002	2007	2012	1987	1992	1997	2002	2007	2012	1987	1992	1997	2002	2007	2012	1987	1992	1997	2002	2007	2012	1987	1992	1997	2002	2007	2012	1987	1992	1997	2002	2007	2012
1001	Southern Seaboard	SS	Alabama	AL	Autauga	SS12	1561.86	153.514	145.497	136.938	133.883	71.5776	174.848	1027.03	1038.24	848.789	537.268	597.306	425.457	1011.76	1018.39	823.444	491.556	564.961	421.948	607.508	562.941	456.466	564.874	437.625	499.497	561.43	561.43	561.43	561.43	543.311	512.485	2334.21	2288.26	1978.28	1751.74	1617.47	1608.78	948.647	969.154	1138.65	1000.51	652.317	1634.22
1003	Southern Seaboard	SS	Alabama	AL	Baldwin	SS6	4286.73	703.813	652.346	427.923	311.855	568.671	1013.73	1537.76	1518.32	1123.64	1171.36	1305.92	1071.33	1521.99	1496.29	1093.25	1115.03	1264.98	1066.6	311.611	341.622	346.874	348.448	311.378	256.68	516.743	516.743	516.743	516.743	572.492	555.954	3054.16	3007	2384.79	2292.08	2717.52	2892.97	5451.66	5730.46	3873.83	3048.32	5846.29	10642.3
1005	Southern Seaboard	SS	Alabama	AL	Barbour	SS7	2328.4	331.649	599.667	299.932	295.102	154.417	209.73	1042.36	1289.87	690.737	1723.18	620.645	295.004	1036.06	1281.77	681.443	1708.44	612.22	294.172	580.423	612.143	580.665	1429.99	1319.35	1715.53	489.874	489.874	489.874	489.874	458.65	438.377	2438.01	2983.45	2051.91	3923.41	2544.63	2657.81	2426.04	4286.23	2721.56	2540.78	1560.49	2921.73
1007	Eastern Uplands	EU	Alabama	AL	Bibb	EU3	1620.55	74.7853	70.9766	63.602	46.7142	23.4036	31.467	193.655	282.11	137.911	114.72	99.3818	100.49	187.956	274.744	128.854	98.763	89.147	99.4398	288.435	184.681	194.925	144.845	148.293	186.787	637.073	637.073	637.073	637.073	586.633	567.763	1188.25	1167.47	1024.45	927.394	847.477	885.457	1573.12	1765.91	1583.71	1224.01	1087.35	999.436
1009	Eastern Uplands	EU	Alabama	AL	Blount	EU3	1691.64	320.625	259.346	336.307	242.28	176.736	254.805	1095.31	1065.79	771.498	840.518	895.893	430.201	1078.91	1044.67	744.376	791.398	863.932	426.847	4013.75	5032.36	5610.55	5110.94	4638.98	4421.94	707.407	707.407	707.407	707.407	605.645	598.552	6120.69	7043.79	7398.64	6852.03	6285.29	5702.14	1884.79	1499.22	1915.27	1607.02	1580.78	2867.3
1011	Southern Seaboard	SS	Alabama	AL	Bullock	SS13	1622.72	213.931	169.86	149.57	107.819	89.3923	124.27	476.421	439.463	354.136	331.655	451.036	297.585	473.015	435.353	349.487	324.66	446.986	297.194	689.64	698.434	825.279	621.201	619.025	696.327	512.988	512.988	512.988	512.988	453.601	426.644	1889.58	1816.64	1837.32	1566.67	1609.01	1544.43	1525.09	1279.51	1016.49	1452.64	1088.58	1907.82
1013	Southern Seaboard	SS	Alabama	AL	Butler	SS6	2011.5	154.694	180.789	143.113	75.3399	63.7596	56.3161	542.016	496.405	311.157	253.776	294.029	149.493	535.44	488.959	303.173	242.019	286.985	148.802	865.893	1015.41	980.049	1579.57	1896.16	1827.87	488.358	488.358	488.358	488.358	466.855	448.704	2044.39	2173.51	1914.69	2385.28	2713.76	2481.69	1727.04	2283.94	1979.15	1340.63	1255.62	1313.87
1015	Eastern Uplands	EU	Alabama	AL	Calhoun	EU3	1590.54	241.328	255.261	231.219	120.281	99.18	148.412	566.262	544.215	610.494	896.403	699.885	277.868	488.714	455.465	514.2	754.699	610.929	268.756	1175.91	1432.39	1493.33	1232.16	1340.67	1764.33	690.28	690.28	690.28	690.28	683.974	649.647	2596.24	2833.4	2929.03	2797.42	2734.75	2831.14	2310.31	2612.38	2332.08	1424.74	1501.86	2731.22
1017	Southern Seaboard	SS	Alabama	AL	Chambers	SS13	1556.19	153.511	140.819	107.67	86.8898	54.0056	72.7897	299.927	413.509	303.973	366.625	487.914	335.824	281.851	392.804	282.09	333.185	468.794	333.944	516.018	483.544	418	443.866	476.935	559.801	610.074	610.074	610.074	610.074	550.344	513.921	1561.45	1627.24	1417.83	1474.02	1550.08	1480.45	1793.99	1627.33	1461.63	1335.5	1448.72	1831.25
1019	Eastern Uplands	EU	Alabama	AL	Cherokee	EU9	1549.4	651.349	578.745	398.312	246.109	262.832	665.984	1541.73	1696.09	1158.51	918.796	1435.45	1402.1	1534.17	1686.63	1146.58	898.483	1422.6	1400.76	554.2	1050.27	1251.31	1132.76	1550.19	2466.38	717.12	717.12	717.12	717.12	620.052	606.209	3456.84	4032.76	3513.31	2994.47	3855.68	5139.33	3434.82	3133.66	2209.94	1506.9	1725.29	4336.35
1021	Eastern Uplands	EU	Alabama	AL	Chilton	EU3	1810.22	144.393	143.066	140.495	100.046	54.9648	72.25	701.182	896.522	697.808	763.051	594.449	200.525	689.202	881.59	679.445	730.804	573.878	198.384	578	489.757	526.745	423.443	418.857	360.532	613.747	613.747	613.747	613.747	575.209	550.104	2025.34	2128.16	1960.43	1868.04	1622.91	1181.27	1312.98	1374.57	1422.04	1111.57	852.933	1362.62
1023	Southern Seaboard	SS	Alabama	AL	Choctaw	SS5	2376.53	102.065	70.3636	44.7327	27.8528	16.0352	18.8944	187.105	148.259	120.834	78.2911	92.7298	41.6079	183.535	144.182	116.488	71.9064	89.2923	41.2798	311.017	303.796	281.744	235.953	288.666	193.934	540.446	540.446	540.446	540.446	495.112	486.255	1137.06	1058.79	983.411	876.159	889.106	740.363	2452.36	1916.83	1600.13	1208.29	1016.81	1379.21
1025	Southern Seaboard	SS	Alabama	AL	Clarke	SS6	3242.17	53.9671	33.4217	32.399	22.4239	17.2182	11.6696	137.274	118.612	98.3717	79.6909	105.168	50.1024	132.653	113.189	92.4612	70.7054	100.026	49.6127	158.177	112.14	114.128	119.933	136.744	82.1779	536.947	536.947	536.947	536.947	502.22	494.906	881.744	795.698	775.935	750.009	756.208	638.366	1728.2	1552.24	1542.56	1231.67	1305.07	1208.22
1027	Southern Seaboard	SS	Alabama	AL	Clay	SS13	1569.09	133.265	118.957	124.949	90.0731	47.3398	62.5259	350.159	267.668	213.345	378.1	281.657	135.363	345.534	262.187	207.181	368.164	275.83	134.807	998.776	1351.4	1328.62	1378.39	1377.4	1793.81	659.223	659.223	659.223	659.223	623.522	592.046	2136.8	2391.77	2319.98	2495.85	2324.09	2583.19	1794.57	1606.69	1534.04	1439.99	1291.34	1863.43
1029	Eastern Uplands	EU	Alabama	AL	Cleburne	EU3	1451.34	98.2139	83.5295	76.0337	69.6199	45.8373	43.0307	264.219	167.496	170.195	235.158	274.108	136.905	259.399	161.768	163.496	224.002	267.232	136.204	1194.74	1791.01	1899.09	2426.79	1927.43	2104.03	680.584	680.584	680.584	680.584	655.64	638.386	2232.93	2716.89	2819.2	3401	2896.14	2921.65	1876.65	1539	1328.15	1735.7	1344.8	1999
1031	Southern Seaboard	SS	Alabama	AL	Coffee	SS7	1759.84	777.243	948.554	606.973	659.966	415.566	828.402	1425.7	1794.45	1525.57	1269.95	1434.55	1088.5	1408.87	1774	1502.52	1232.99	1410.2	1085.78	3241.78	3342.5	4141.2	4573.97	4715.52	4739.61	465.256	465.256	465.256	465.256	441.606	419.729	5893.15	6530.31	6715.95	6932.17	6982.89	7073.52	3457.27	4334.19	2767.28	3115.36	2239.1	4215.6
1033	Southern Seaboard	SS	Alabama	AL	Colbert	SS18	1618.82	276.654	263.946	224.23	230.552	146.748	877.636	1565.15	1331.32	1129.08	1110.21	1320.38	2056.45	1539.12	1300.06	1093.99	1055.63	1287.9	2053.16	811.111	1024.25	1175.04	1368.61	1316.87	1279.16	696.948	696.948	696.948	696.948	593.974	550.466	3323.84	3285.2	3190.2	3351.74	3345.5	4760.42	1184.26	1204.43	1289.99	1328.63	977.911	5344.94
1035	Southern Seaboard	SS	Alabama	AL	Conecuh	SS6	2213.25	224.816	117.25	101.651	71.8003	53.4679	82.6751	518.089	560.942	366.468	431.689	418.713	212.515	514.708	557.158	362.38	425.603	415.207	212.175	331.749	329.309	270.52	261.453	285.522	347.108	499.488	499.488	499.488	499.488	457.674	445.784	1570.76	1503.21	1234.04	1258.34	1211.87	1087.74	2617.08	1785.01	1702.93	1557.88	1288.64	2251.66
1037	Southern Seaboard	SS	Alabama	AL	Coosa	SS12	1731	71.9339	46.8901	54.4245	36.5681	22.8306	8.74747	108.118	86.8953	89.8747	66.9895	79.7529	27.437	104.874	83.0905	85.4477	60.1961	75.8402	27.0605	229.824	179.529	197.363	146.224	133.992	150.17	635.663	635.663	635.663	635.663	594.275	586.326	1042.29	945.172	972.898	878.65	826.937	772.304	1902.73	1733.07	1510.09	1384.83	1153.64	868.332
1039	Southern Seaboard	SS	Alabama	AL	Covington	SS6	2706.47	351.166	368.201	302.413	281.779	203.851	383.651	889.04	1099.49	929.013	1063.43	946.519	644.469	880.53	1089.43	917.954	1046.59	936.228	643.418	1040.97	1142.45	1440.53	1581.26	1503.14	1386.91	453.714	453.714	453.714	453.714	452.503	434.42	2726.38	3053.79	3114.61	3363.34	3095.72	2848.4	2910.86	2800.43	2512.32	2307.73	2126.83	3920.12
1041	Southern Seaboard	SS	Alabama	AL	Crenshaw	SS6	1576.57	347.005	393.495	267.67	161.241	122.844	184.378	809.314	951.321	621.053	558.679	434.234	325.535	804.481	945.835	615.082	549.361	428.512	324.954	2143.06	2157.6	2306.19	3537.37	3823.71	4093.11	476.333	476.333	476.333	476.333	460.48	432.898	3770.88	3973.26	3665.27	4724.31	4835.55	5035.34	2934.75	3089.87	2033.88	1535.02	1428.54	2475.78
1043	Eastern Uplands	EU	Alabama	AL	Cullman	EU8	1947.92	512.836	495.777	478.473	429.276	283.676	495.644	973.21	1229.74	1059.48	1392.18	1523.23	685.471	945.089	1194.43	1017.98	1324.48	1481.46	681.183	8742.79	9555.37	10776.4	11507.5	9785.6	7805.6	667.913	667.913	667.913	667.913	565.615	563.892	10868.6	11913.5	12940.8	13929.1	12116.3	9546.32	2467.4	2177.23	1994.14	1827.48	1556	4085.86
1045	Southern Seaboard	SS	Alabama	AL	Dale	SS7	1455.86	596.574	887.344	471.315	548.372	383.989	755.633	1393.06	1571.79	976.45	1179.03	1025.62	685.143	1364.94	1538.56	941.531	1123.97	992.727	681.737	1098.62	1321.4	1498.92	2059.58	2660.49	2739.22	477.224	477.224	477.224	477.224	474.956	453.67	3537.35	4224.53	3388.99	4209.15	4512.16	4630.26	3405.99	4725.8	2706.19	3163.02	2550.28	5482.97
1047	Southern Seaboard	SS	Alabama	AL	Dallas	SS12	2580	424.386	502.893	248.59	150.898	192.235	495.747	865.237	784.027	615.963	505.188	578.56	522.456	851.441	768.994	600.274	481.742	565.063	521.149	667.933	686.602	568.428	642.309	571.654	424.764	507.877	507.877	507.877	507.877	479.85	464.707	2451.64	2466.37	1925.17	1782.83	1808.8	1906.37	2096.63	2768.15	1614.88	1158.3	1475.14	4114.98
1049	Eastern Uplands	EU	Alabama	AL	DeKalb	EU9	2015.2	579.429	579.481	540.386	554.665	374.735	633.673	1671.08	1415.52	1408.43	1346.38	1723.98	845.542	1650.53	1389.66	1378.06	1293.91	1690.49	842.054	5065.86	6378.65	7164.26	8331.05	7700.53	7850.45	718.856	718.856	718.856	718.856	589.221	584.943	8014.67	9066.65	9801.56	10898.5	10355	9911.12	2357.48	2381.96	2071.58	2180.91	2035.94	4365.76
1051	Southern Seaboard	SS	Alabama	AL	Elmore	SS12	1693.11	157.476	143.886	156.123	99.7595	80.5558	141.079	1132.94	994.875	1117.43	778.93	949.55	444.846	1111.07	965.683	1079.62	709.473	901.42	439.7	711.552	578.914	563.352	451.98	405.619	372.135	558.489	558.489	558.489	558.489	533.995	507.689	2538.59	2246.97	2357.59	1819.7	1921.59	1460.6	945.308	1012.13	1054.03	928.499	776.451	1951.59
1053	Southern Seaboard	SS	Alabama	AL	Escambia	SS6	2449.59	485.127	295.395	161.673	116.939	472.962	700.736	896.122	706.267	891.889	535.495	994.817	641.38	886.325	695.092	879.246	515.556	983.018	640.176	373.959	236.414	233.638	217.687	220.208	267.627	501.257	501.257	501.257	501.257	477.293	479.731	2246.67	1728.16	1775.81	1351.44	2153.48	2088.27	4600.3	3241.45	1868.1	1276.37	4907.64	8897.67
1055	Eastern Uplands	EU	Alabama	AL	Etowah	EU8	1425.59	318.557	290.21	247.836	208.614	143.078	164.156	721.924	736.932	774.261	814.326	728.65	406.21	648.673	651.343	679.115	667.186	639.99	397.187	2003	2234.79	2793.57	2550.38	2474.89	2666.05	681.047	681.047	681.047	681.047	627.043	597.027	3651.28	3857.39	4401.57	4107.23	3885.01	3824.42	2363.59	2122.73	1840.03	1649.69	1702.49	2968.56
1057	Southern Seaboard	SS	Alabama	AL	Fayette	SS12	1630.61	171.326	127.549	104.552	76.1545	80.2764	183.059	326.587	339.16	369.781	255.371	454.024	278.045	319.795	331.421	361.378	242.317	446.662	277.328	315.483	293.243	426.476	605.019	500.174	789.568	659.602	659.602	659.602	659.602	592.959	568.523	1466.21	1411.82	1552.01	1583.09	1620.07	1818.48	2373.08	1668.2	1649.66	1074.22	1344.28	2674.61
1059	Southern Seaboard	SS	Alabama	AL	Franklin	SS18	1674.14	324.34	275.722	221.607	223.688	109.122	295.436	495.305	623.747	539.25	507.944	533.417	426.706	483.961	610.234	523.487	482.99	518.479	425.15	1802.55	2854.32	3512.81	4202.25	3829.23	3064.51	677.867	677.867	677.867	677.867	581.782	536.354	3288.72	4418.15	4935.77	5586.8	5038.61	4321.45	2058.48	1835.84	1508.4	1623.63	1249.82	3491.56
1061	Southern Seaboard	SS	Alabama	AL	Geneva	SS7	1498.49	1382.38	1268.86	974.795	769.057	676.609	1268.2	2558.58	2539.84	2392.09	2114.77	1784.91	1530.02	2548.15	2527.32	2377.92	2092.21	1770.96	1528.56	2437.94	3486.18	3730.89	4311.8	3784.69	3936.75	421.526	421.526	421.526	421.526	419.089	404.325	6789.99	7703.89	7505.13	7594.59	6651.35	7137.84	3792.07	3887.77	3018.19	2484.99	2784.75	5042.97
1063	Southern Seaboard	SS	Alabama	AL	Greene	SS12	1706.91	109.757	159.536	158.658	81.1159	70.3628	56.3769	298.498	298.388	260.822	263.396	223.629	73.6414	295.508	294.922	257.181	257.858	220.548	73.3525	585.285	469.295	414.984	557.499	492.984	313.242	586.626	586.626	586.626	586.626	515.495	494.267	1577.18	1510.38	1417.45	1483.1	1299.39	937.239	1192.77	1509.16	1421.98	1010.68	817.037	1088.68
1065	Southern Seaboard	SS	Alabama	AL	Hale	SS12	1697.66	418.146	441.754	282.79	184.425	185.696	181.413	607.039	498.321	394.114	360.719	512.417	156.78	602.129	492.137	387.174	349.12	505.997	156.181	852.809	875.223	743.04	729.363	737.393	849.847	532.449	532.449	532.449	532.449	508.672	497.678	2405.53	2341.56	1945.45	1795.36	1937.76	1685.12	2344.46	3145.06	2200.82	1870.61	2188.44	2546.01
1067	Southern Seaboard	SS	Alabama	AL	Henry	SS7	1454.82	1245.59	1602.32	939.432	860.563	600.915	1102.88	2173.39	2790.11	1397.75	1668.57	1377.91	1313.06	2167.38	2782.74	1389.66	1655.37	1369.64	1312.21	632.118	585.222	515.555	969.843	1237.72	1339.55	461.512	461.512	461.512	461.512	443.117	437.544	4506.59	5431.8	3306.16	3947.29	3651.39	4192.17	4429.17	5548.94	3771.84	3632.77	2710.92	5439.46
1069	Southern Seaboard	SS	Alabama	AL	Houston	SS7	1497.33	1695.07	1864.56	1372.2	1323.1	1139.79	2043.15	2863.36	3323.13	3035.52	3525.12	3076.21	2562	2812.94	3260.3	2965.06	3409.36	2999.39	2553.64	1011.11	1032.01	1118.48	987.388	1089.61	839.803	444.133	444.133	444.133	444.133	457.707	425.209	5963.25	6601	5899.88	6163.99	5686.5	5861.79	4424.35	5147.13	3694.74	4162.84	3670.47	7762.93
1071	Eastern Uplands	EU	Alabama	AL	Jackson	EU9	2924.79	466.874	583.073	578.608	450.006	299.806	604.663	890.019	969.627	950.906	857.061	1199.9	679.459	878.956	956.403	935.703	832.233	1185.26	677.987	857.789	1211.16	1404.03	1618.17	1589.55	1367.04	783.642	783.642	783.642	783.642	655.657	630.331	2987.26	3534.28	3701.99	3684.05	3730.27	3280.02	2777.41	3443.42	3195.93	2647.96	1926.04	4890.21
1073	Eastern Uplands	EU	Alabama	AL	Jefferson	EU3	2911.51	56.2119	39.5971	39.3608	24.847	22.4286	18.5943	444.18	483.841	488.067	733.088	485.031	88.6978	115.078	95.1684	69.8186	85.6069	101.092	49.5808	210.395	88.2326	123.002	109.9	86.6649	145.965	848.006	848.006	848.006	848.006	767.846	708.12	1229.69	1071	1080.19	1068.36	978.031	922.26	1721.36	1526.94	1486.83	1049.99	1317.78	1472.34
1075	Southern Seaboard	SS	Alabama	AL	Lamar	SS11	1565.28	116.925	125.369	139.362	120.894	48.8771	45.3702	363.307	365.473	320.577	254.438	222.665	113.528	357.272	358.766	313.296	243.377	216.376	112.926	282.437	290.862	367.398	288.784	333.133	409.332	645.75	645.75	645.75	645.75	585.312	561.47	1402.38	1420.75	1465.81	1298.8	1183.7	1129.1	1895.54	1956.72	1988.86	1947.79	1018.21	1265.41
1077	Eastern Uplands	EU	Alabama	AL	Lauderdale	EU8	1862.22	452.699	409.695	537.193	445.92	263.683	813.768	1752.15	1729.08	1582.69	1253.5	2026.06	1796.76	1714.15	1682.71	1529.92	1169.22	1973.25	1791.29	1003.77	1156.4	1203.16	1101.6	1214.65	1129.35	710.886	710.886	710.886	710.886	609.583	566.407	3881.51	3959.7	3981.16	3427.63	4061.16	4300.82	1646.15	1488.43	1847.64	1759.85	1121.02	3746.48
1079	Eastern Uplands	EU	Alabama	AL	Lawrence	EU8	1861.59	385.82	369.129	560.002	323.021	199.894	1096.76	1852.8	1572.06	1566.87	1897.93	2010.97	1958.58	1841.7	1558.3	1551.26	1872.65	1996.14	1957.11	1940.14	1934.14	2512.24	2939.54	3313.2	3561.77	651.204	651.204	651.204	651.204	575.091	508.233	4818.86	4512.77	5274.7	5786.41	6084.32	7123.88	1329.33	1401.58	1849.77	1080.36	792.289	4400.54
1081	Southern Seaboard	SS	Alabama	AL	Lee	SS13	1593.36	128.883	91.6937	77.7041	71.2643	57.7292	79.0308	452.353	588.2	344.979	930.572	1149.8	595.068	403.737	523.024	260.12	777.952	1045.13	582.784	429.136	287.738	343.09	349.513	294.037	281.028	571.557	571.557	571.557	571.557	564.271	531.421	1533.31	1474.01	1252.47	1770.29	1961.17	1474.26	1509.01	1368.55	1396.24	1304.7	1634.87	2555.79
1083	Eastern Uplands	EU	Alabama	AL	Limestone	EU8	1571.78	728.796	667.2	1415.38	639.111	712.26	2868.43	2684.62	2734.05	2813.35	2405.46	3959.73	2875.53	2658	2698.13	2770.27	2330.37	3907.66	2869.22	923.197	1113.77	1373.07	1495.93	1630.57	1734.82	683.389	683.389	683.389	683.389	619.533	562.532	4993.38	5162.49	6242.11	5148.8	6870.02	8035	1696.59	1676.88	3032.27	1744.39	1844.72	7627.42
1085	Southern Seaboard	SS	Alabama	AL	Lowndes	SS12	1880.92	230.522	184.216	156.797	136.35	108.727	291.401	657.679	577.555	469.563	629.8	515.879	303.561	654.229	573.508	465.095	622.677	512.152	303.229	1435.73	1363.95	1351.12	1664.68	1616.9	1885.09	487.01	487.01	487.01	487.01	461.101	441.012	2807.49	2608.69	2460.02	2910.71	2698.88	2920.73	1321.81	1206.64	1151.61	1129.23	1197.65	3382.59
1087	Southern Seaboard	SS	Alabama	AL	Macon	SS13	1587.68	154.123	138.584	95.8229	105.163	90.8244	60.6401	672.132	684.831	541.248	534.918	702.663	391.534	661.491	672.774	529.077	516.116	692.453	390.594	438.192	466.824	505.099	534.352	440.567	395.872	530.433	530.433	530.433	530.433	504.686	482.754	1784.24	1808.61	1660.43	1686.06	1728.53	1329.86	1168.34	1138.44	884.056	1024	1022.93	1182.61
1089	Eastern Uplands	EU	Alabama	AL	Madison	EU8	2103.56	969.602	912.496	1109.49	580.826	465.821	1202.54	2231.3	2460.17	1994.82	2069.55	2380.43	1882.61	2106.53	2289.04	1798.84	1734.12	2153.51	1857.05	697.927	982.85	727.39	735.696	611.641	577.465	725.474	725.474	725.474	725.474	642.536	610.314	4499.53	4909.86	4361.19	3776.11	3873.51	4247.38	2972.02	2887.01	3656.68	2141.81	1971.94	4986.5
1091	Southern Seaboard	SS	Alabama	AL	Marengo	SS12	2547.57	208.062	170.422	136.163	123.867	67.6048	106.168	506.443	448.85	373.88	186.769	292.674	158.82	501.203	442.943	367.605	177.349	287.304	158.312	794.398	720.362	691.591	545.043	434.772	483.283	546.65	546.65	546.65	546.65	514.812	500.438	2050.31	1880.38	1742.01	1392.91	1304.49	1248.2	1462.62	1403.25	1258.07	1199.82	1162.32	2035.78
1093	Southern Seaboard	SS	Alabama	AL	Marion	SS18	1922.38	190.122	156.436	177.674	163.202	101.218	120.827	555.388	639.614	455.136	246.522	409.667	175.483	545.053	627.707	441.487	225.92	397.268	174.244	679.213	842.827	1020.67	1884.44	1961.81	2429.57	664.057	664.057	664.057	664.057	608.873	567.002	2078.44	2291.03	2303.89	2937.62	3069.17	3291.65	1965.86	1802.63	1910.98	1804.1	1588.52	2632.98
1095	Eastern Uplands	EU	Alabama	AL	Marshall	EU8	1617.89	543.852	451.85	491.168	390.732	277.999	334.736	1077.91	1121.46	969.577	935.258	1198.79	546.986	1039.22	1073.33	911.282	840.351	1136.73	540.262	4788.91	5532.13	6510.52	6328.64	6439.64	6005.23	696.722	696.722	696.722	696.722	574.835	575.904	7068.7	7754.03	8609.69	8256.45	8429.21	7456.13	2769.87	2060.37	2310.47	1998.63	1807.35	2863.77
1097	Southern Seaboard	SS	Alabama	AL	Mobile	SS5	3256.48	225.351	161.103	92.1478	90.9839	177.021	275.907	967.313	1342.59	930.193	1268.29	1468.05	659.074	826.095	1174.33	744.456	976.313	1290.03	640.594	322.071	309.254	372.893	286.265	303.518	203.473	605.374	605.374	605.374	605.374	653.766	630.03	1978.89	2250.06	1814.87	1958.94	2424.33	1750	2801.42	2101.72	1222.3	1400.13	3226.08	6066.12
1099	Southern Seaboard	SS	Alabama	AL	Monroe	SS6	2674.55	162.64	94.6823	65.3209	62.3208	198.748	464.77	594.635	725.149	928.253	656.207	705.385	547.883	589.927	719.27	921.812	646.419	699.738	547.336	329.843	280.739	306.127	256.81	281.973	372.169	514.573	514.573	514.573	514.573	455.275	458.005	1596.98	1609.26	1807.83	1480.12	1635.73	1842.28	1943.38	1166.6	761.314	776.23	2863.37	5698.99
1101	Southern Seaboard	SS	Alabama	AL	Montgomery	SS12	2081.08	267.957	289.838	301.063	190.784	111.439	166.523	765.63	870.812	641.528	883.21	679.963	282.775	651.607	730.262	484.214	637.292	529.433	267.411	1228.77	1190.62	1206.17	1075.42	995.786	1281.18	511.245	511.245	511.245	511.245	499.536	455.027	2659.58	2721.97	2502.69	2414.75	2136.19	2170.14	1350.76	1563.03	1518.25	1134.41	958.649	1400.07
1103	Eastern Uplands	EU	Alabama	AL	Morgan	EU8	1550.48	506.045	611.392	484.496	354.246	306.955	526.571	1078.16	1337.09	1006.35	944.581	1327.8	778.495	1016.04	1257.78	915.706	797.858	1235.65	768.772	3054.5	3031.48	3415.51	3398.26	3091.05	3153.01	653.538	653.538	653.538	653.538	585.847	561.428	5230.13	5554.2	5469.25	5203.9	5219.51	5009.78	2032.23	2510.51	1962.07	1828.6	1615.57	3833.06
1105	Southern Seaboard	SS	Alabama	AL	Perry	SS12	1862.88	460.05	429.224	306.349	208.79	81.4869	348.776	585.346	561.932	435.504	371.186	349.532	309.164	581.427	558.056	431.385	365.141	346.242	308.854	530.867	555.294	491.31	599.307	502.925	704.883	542.787	542.787	542.787	542.787	517.646	502.549	2115.13	2085.36	1771.83	1716.03	1448.3	1865.06	2808.45	3266.23	2436.27	1804.45	944.308	4066.13
1107	Southern Seaboard	SS	Alabama	AL	Pickens	SS11	2293.7	246.679	209.02	199.921	77.5439	64.6856	177.253	338.235	319.485	290.185	226.536	225.922	194.616	333.051	313.532	283.805	216.604	220.315	194.073	1648.67	1710.82	1709.11	2007.55	1910.22	1585.51	596.226	596.226	596.226	596.226	532.644	524.356	2824.63	2829.6	2789.06	2897.92	2727.87	2481.19	2907.16	2636.58	2498.94	1174.71	1283.85	4086.07
1109	Southern Seaboard	SS	Alabama	AL	Pike	SS7	1741.66	546.775	761.033	479.433	327.576	213.529	288.944	1366.92	1468.78	1100.88	790.708	854.449	430.361	1356.42	1456.12	1086.77	768.189	839.808	428.796	1437.47	1624.35	2089.37	2570.85	2776.62	2690.56	475.611	475.611	475.611	475.611	472.547	437.203	3816.28	4317.11	4131.18	4142.22	4302.5	3845.51	2862.64	4096.15	2576.26	2298.22	1734.23	3531.27
1111	Southern Seaboard	SS	Alabama	AL	Randolph	SS13	1508.07	144.182	158.03	166.691	122.847	68.8348	66.9794	432.973	379.699	481.276	430.696	577.813	360.991	424.954	369.571	469.94	411.804	566.429	359.835	1695.27	2033.23	2654.47	2730.1	2392.62	3042.54	640.142	640.142	640.142	640.142	577.612	532.925	2904.55	3200.98	3931.24	3904.89	3605.5	4002.28	1742.43	1753.06	1457.31	1417.79	1288.11	1727.94
1113	Southern Seaboard	SS	Alabama	AL	Russell	SS13	1658.62	161.568	150.287	135.267	120.191	55.5036	224.502	591.677	441.784	359.685	341.127	454.678	357.785	569.292	414.455	329.048	294.516	425.748	354.351	354.365	367.978	347.033	225.661	354.425	270.807	523.401	523.401	523.401	523.401	495.024	470.633	1608.63	1456.12	1334.75	1163.77	1330.7	1320.29	1304.17	1686.95	1680.91	1755.61	935.067	3126.92
1115	Eastern Uplands	EU	Alabama	AL	St. Clair	EU3	1676.3	139.132	128.208	135.824	102.935	55.2295	55.6361	457.449	517.452	306.93	459.889	465.058	221.432	435.367	487.684	268.956	391.364	414.463	215.816	1240.58	1963.57	1922.29	1985.9	1606.45	1602.31	703.601	703.601	703.601	703.601	652.715	621.228	2518.68	3283.06	3030.67	3183.8	2728.85	2494.99	1449.01	1487.41	1506.77	1352.98	1090.64	1692.05
1117	Eastern Uplands	EU	Alabama	AL	Shelby	EU3	2085.8	87.0859	85.9003	86.5238	63.8796	33.6668	87.3314	433.975	370.189	385.822	447.477	404.949	185.504	396.621	314.361	307.163	296.143	291.707	172.598	413.342	354.512	318.061	245.885	193.702	187.209	751.531	751.531	751.531	751.531	657.215	642.495	1648.58	1506.3	1463.28	1357.44	1176.29	1089.63	1167	1155.14	1130.29	1071.62	823.554	2410.01
1119	Southern Seaboard	SS	Alabama	AL	Sumter	SS11	2366.32	373.171	194.359	161.798	111.839	73.4806	123.832	341.456	300.792	186.971	192.946	205.773	133.662	337.76	296.759	182.839	187.058	202.407	133.337	563.184	457.647	475.029	472.156	446.919	552.718	554.471	554.471	554.471	554.471	493.704	473.416	1828.59	1503.24	1374.14	1325.52	1216.51	1283.3	2491.49	1790.4	1596.84	1446.97	1201.96	2177.03
1121	Southern Seaboard	SS	Alabama	AL	Talladega	SS12	1987.91	256.571	277.59	274.952	175.082	132.875	215.849	618.605	571.732	685.345	592.905	898.25	525.913	586.535	533.597	642.586	522.908	855.792	521.653	825.827	840.611	930.411	870.217	641.203	634.457	669.506	669.506	669.506	669.506	612.982	587.252	2338.44	2321.3	2517.46	2237.71	2242.85	1959.21	1968.94	2331.28	2256.66	1623.47	1342.71	2669.92
1123	Southern Seaboard	SS	Alabama	AL	Tallapoosa	SS13	1985.37	85.3156	87.3895	84.9321	61.5415	23.5916	21.4766	190.372	247.685	248.888	179.242	183.802	99.5378	176.738	231.184	230.273	150.313	166.365	97.7866	340.238	328.85	381.887	297.429	258.988	303.621	617.04	617.04	617.04	617.04	565.197	537.032	1219.33	1264.46	1314.13	1126.32	1014.14	959.917	1643.46	1653.22	1547.02	1454.83	882.094	1248.68
1125	Southern Seaboard	SS	Alabama	AL	Tuscaloosa	SS12	3500.63	92.433	66.1791	82.4065	62.3557	50.11	110.349	326.198	317.307	373.508	322.309	322.514	157.211	289.572	271.294	320.848	235.747	264.396	150.725	328.663	428.696	396.813	400.156	405.133	319.832	639.883	639.883	639.883	639.883	584.079	561.593	1350.55	1406.05	1439.95	1338.14	1303.72	1142.5	1674.38	1337.91	1659.96	1467.02	1134.84	3773.22
1127	Eastern Uplands	EU	Alabama	AL	Walker	EU3	2083.68	86.8717	78.1536	73.2607	88.2308	54.5636	45.124	171.947	163.837	219.407	196.965	212.836	97.2114	145.011	132.47	184.485	142.821	181.819	94.1627	711.014	1011.44	1571	1560.51	1193.92	707.941	692.924	692.924	692.924	692.924	627.779	588.893	1635.82	1914.99	2521.67	2484.49	2058.09	1436.12	1566.75	1582.34	1385.08	1661.51	1345.12	1769.39
1129	Southern Seaboard	SS	Alabama	AL	Washington	SS5	2819.99	43.7735	56.0535	58.842	41.613	41.2653	117.833	239.308	167.709	311.644	168.812	231.055	138.15	236.33	164.262	307.692	162.582	227.452	137.795	342.732	370.433	423.953	485.202	496.805	328.371	587.591	587.591	587.591	587.591	528.527	504.055	1210.43	1178.34	1378.08	1276.99	1294.05	1088.05	1521.87	1822.42	1580.69	1439.43	1515.74	6499.13
1131	Southern Seaboard	SS	Alabama	AL	Wilcox	SS6	2356.5	138.231	93.1982	89.7921	77.8544	72.2359	48.8333	378.401	262.255	248.786	178.06	257.996	93.2769	375.36	258.951	245.362	172.981	255.145	93.0126	416.665	377.511	359.63	348.52	301.474	261.997	499.293	499.293	499.293	499.293	472.768	462.317	1429.55	1228.95	1194.08	1098.65	1101.62	866.16	1737.49	1362.98	1332.3	1314.36	1260.74	1274.23
1133	Eastern Uplands	EU	Alabama	AL	Winston	EU8	1636.58	107.047	115.774	116.003	80.8507	42.7699	50.1676	367.894	264.006	258.887	337.461	367.203	151.255	359.574	253.959	246.967	318.345	355.659	150.129	2553.23	2578.91	2409.74	2508.21	1868.44	1453.16	673.25	673.25	673.25	673.25	614.328	576.467	3693.1	3621.89	3445.96	3580.66	2881.2	2229.92	1788.14	1708.89	1625.36	1101.27	842.663	1507.41
4001	Basin and Range	BR	Arizona	AZ	Apache		28992.6	20.8279	9.91297	8.62524	8.41501	4.43453	11.3427	18.066	8.71981	3.38787	2.20649	0.396415	3.1588	17.9703	8.61047	3.29315	1.81627	0	3.07826	155.445	144.685	57.4903	62.0096	89.904	110.161	166.276	166.276	166.276	166.276	255.1	241.231	360.519	329.484	235.684	238.517	349.439	365.813	4044.01	2275.51	3728.1	2542.26	1157.17	3070.31
4003	Fruitful Rim	FR	Arizona	AZ	Cochise		16053.4	61.9643	63.4738	75.7928	175.343	269.653	169.828	168.647	145.882	234.297	171.653	204.745	204.75	168.248	145.444	233.912	169.872	202.853	204.375	258.146	203.505	215.226	129.821	80.2756	109.686	152.111	152.111	152.111	152.111	224.432	231.595	640.47	564.533	677.042	627.147	777.214	715.485	1767.29	2090.05	2591.5	5294.22	7578.01	5463.33
4005	Fruitful Rim	FR	Arizona	AZ	Coconino		48318.8	1.57931	1.27932	3.88282	1.14044	9.18034	2.58425	2.531	1.0177	0.0915754	0.985759	1.44917	0.418093	2.44367	0.911736	0	0.553839	0.987422	0.324887	106.714	67.2332	113.892	7.94408	151.829	114.196	165.199	165.199	165.199	165.199	242.842	241.853	275.936	234.623	282.974	174.837	404.838	358.958	1739.23	1566.34	177.761	#DIV/0!	5351.35	3707.71
4007	Fruitful Rim	FR	Arizona	AZ	Gila		12373.9	2.96315	3.14942	3.57139	2.33218	14.7735	5.33241	4.22527	5.1435	2.13187	1.60022	1.75984	0.866178	4.05548	4.94477	1.9502	0.767405	0.913213	0.704807	136.454	109.141	77.2186	35.1525	34.9008	167.515	222.343	222.343	222.343	222.343	315.771	326.88	365.815	339.579	305.083	260.595	366.359	500.432	1398.84	3252.23	1427.65	1108.33	12084.6	5785.89
4009	Fruitful Rim	FR	Arizona	AZ	Graham		12089.1	37.4428	23.6875	62.7806	35.8388	22.4661	25.0418	134.154	128.575	154.07	243.415	261.714	245.865	134.053	128.456	153.964	242.929	261.205	245.761	153.629	225.315	104.899	9.97989	166.078	120.89	163.92	163.92	163.92	163.92	249.433	254.058	489.045	541.378	485.563	452.668	699.181	645.75	2074.21	1292.15	3587.2	2817.82	1903.84	1793.97
4011	Basin and Range	BR	Arizona	AZ	Greenlee		4769.35	17.1002	29.1388	38.9756	49.3863	40.2098	30.7175	35.9766	27.0263	41.4266	30.2947	16.1401	39.917	35.8975	26.941	41.3576	30.046	15.883	39.8633	39.4846	34.761	19.0325	20.7277	28.1014	28.8696	147.534	147.534	147.534	147.534	254.64	261.389	240.017	238.375	246.9	247.694	338.834	360.84	2282.09	3363.47	5916.28	9629.94	7086.67	6927.21
4012	Fruitful Rim	FR	Arizona	AZ	La Paz		11667.4	665.571	642.834	1118.79	1085.83	1092.39	1230	531.222	525.732	754.347	439.448	480.108	497.823	531.175	525.679	754.294	439.194	479.841	497.773	90.9715	92.3312	88.9814	8.86028	0.966326	2.89951	214.641	214.641	214.641	214.641	221.888	234.206	1502.36	1475.48	2176.7	1748.52	1795.09	1964.88	21604.4	16020.5	275404	31864.6	25540.2	29551.4
4013	Fruitful Rim	FR	Arizona	AZ	Maricopa		23890.9	241.761	298.631	536.88	712.327	724.554	649.815	954.274	854.495	952.12	677.249	491.727	533.392	942.116	839.622	937.479	599.557	402.088	514.844	541.517	432.352	557.87	736.602	575.26	628.11	286.015	286.015	286.015	286.015	319.486	326.236	2011.41	1856.62	2318.24	2334.5	2021.39	2119.01	3367.46	4683.52	9306.68	14582	16002.8	17243.9
4015	Basin and Range	BR	Arizona	AZ	Mohave	BR4	34916	31.0138	33.8509	32.6707	65.258	48.421	63.1186	12.3674	22.5699	16.5599	22.2542	1.22587	23.4275	12.2586	22.3955	16.3768	21.2624	0	23.1876	61.0431	81.0659	95.2417	54.8994	27.4	72.0246	210.806	210.806	210.806	210.806	247.627	243.511	315.121	348.118	355.095	352.226	323.448	401.842	12504.5	12616.1	15126.4	16111.8	13376.4	18743.8
4017	Fruitful Rim	FR	Arizona	AZ	Navajo		25894.7	8.58371	7.27878	10.7368	106.555	24.9042	7.78905	11.3227	11.374	0.157133	3.65754	10.7098	2.1406	11.1715	11.2001	0	2.90033	9.9075	1.98709	181.915	123.849	75.268	522.877	414.701	285.051	173.375	173.375	173.375	173.375	246.446	236.076	375.046	315.703	259.38	805.708	695.959	530.903	2218.1	2459.98	3664.3	24182.1	9447.75	2485.78
4019	Fruitful Rim	FR	Arizona	AZ	Pima		23861.2	9.30954	5.32399	14.8238	12.6894	25.2666	43.7915	91.9837	68.8079	65.2145	91.545	88.2498	68.8222	89.195	65.5939	62.3508	77.4574	72.86	65.7286	134.573	130.853	106.55	9.10942	12.4515	15.8617	172.427	172.427	172.427	172.427	222.953	221.989	405.504	374.198	356.151	271.683	333.531	347.371	1394.27	870.944	714.241	1586.94	3001.1	7032.29
4021	Fruitful Rim	FR	Arizona	AZ	Pinal		13911.8	118.079	138.793	372.247	690.696	862.345	910.128	1121.54	956.331	1168.47	771.8	751.874	829.58	1120.97	955.63	1167.77	767.704	744.81	827.746	680.05	487.908	610.598	513.708	980.367	853.46	228.96	228.96	228.96	228.96	265.172	268.227	2148.06	1811.29	2379.57	2201.07	2852.69	2859.56	1197.03	1592.25	23375	9411.34	11578.1	10339.8
4023	Fruitful Rim	FR	Arizona	AZ	Santa Cruz		3224.71	51.98	28.4266	6.81094	26.7975	19.8923	3.98343	14.3046	26.2145	15.3304	9.87199	10.175	7.64781	13.7309	25.4256	14.6413	6.42479	6.22968	6.85138	412.561	267.95	373.452	244.583	81.5697	344.165	141.699	141.699	141.699	141.699	224.122	229.33	619.971	463.501	536.603	419.504	331.813	584.33	4172.03	1951.03	507.788	325.578	1992.34	2563.95
4025	Basin and Range	BR	Arizona	AZ	Yavapai	BR4	21068.6	10.7457	16.5868	14.6706	14.498	8.88348	6.58213	8.88637	11.5282	10.399	11.506	12.1578	6.14779	8.61663	11.152	10.0096	9.42391	9.65418	5.65723	172.013	151.685	49.4232	103.804	47.049	131.822	203.177	203.177	203.177	203.177	264.133	284.41	394.553	382.601	277.281	330.903	329.72	428.471	1994.93	3342.11	3203.75	2645.23	1831.27	3196.6
4027	Fruitful Rim	FR	Arizona	AZ	Yuma		14316.4	511.146	422.72	507.445	484.209	459.988	554.948	1656.64	1674.87	1910.81	2177.31	2395.48	1796.02	1656.2	1674.24	1910.21	2174.17	2391.88	1795.26	106.132	88.7281	103.557	57.1397	27.9071	22.2738	193.124	193.124	193.124	193.124	201.726	217.104	2466.61	2378.82	2714.34	2908.64	3081.5	2589.58	8125.86	7210.94	8358.4	8042.29	8429.19	9809.81
5001	Mississippi Portal	MP	Arkansas	AR	Arkansas	MP9	2677.21	3740.29	4483.23	5185.73	5263.24	6047.91	6253.42	4826.52	5904.62	5420.48	5124.89	6771.74	7237.42	4820.19	5896.19	5420.48	5040.49	6754.48	7231.59	86.1989	48.1713	76.0527	49.9893	55.2515	101.972	586.057	586.057	586.057	586.057	535.502	498.172	9232.73	11013.6	11268.3	10939.8	13393.1	14085.2	6460.85	8296.4	9135.52	10268.1	11143.5	11483.7
5003	Mississippi Portal	MP	Arkansas	AR	Ashley	MP7	2427.05	511.311	807.985	1052.76	888.121	972.169	1078.01	1332.04	1865.62	1887.3	1692.11	1970.96	1817.26	1323.56	1854.24	1887.3	1574.93	1947.61	1809.46	96.97	95.3119	154.502	273.826	89.097	92.9403	600.079	600.079	600.079	600.079	585.065	554.942	2531.92	3357.61	3694.64	3336.96	3593.94	3535.36	2313.67	3690.79	4567.9	3801.41	4853.09	7728.74
5005	Eastern Uplands	EU	Arkansas	AR	Baxter	EU14	1511.38	170.042	152.601	155.81	139.69	58.0969	22.5045	338.417	327.055	405.039	810.134	414.776	239.114	318.173	296.43	405.039	403.508	317.484	205.695	1098.08	1156.36	922.471	785.212	811.534	665.937	466.804	466.804	466.804	466.804	522.075	480.565	2053.1	2072.2	1950.12	1795.21	1709.19	1374.7	1693.85	1641.53	1469.86	1413.55	1151.98	658.525
5007	Eastern Uplands	EU	Arkansas	AR	Benton	EU13	2263.58	591.272	606.713	530.87	494.624	347.817	164.702	1085.09	1103.6	754.63	2634.53	1296.26	985.227	1035.82	1018.66	754.63	1040.72	840.98	796.73	7368.78	8232.06	10101	10672.2	9402.37	9473.66	466.393	466.393	466.393	466.393	512.673	517.399	9462.27	10323.8	11852.8	12673.9	11103.8	10952.5	2006.67	1986.19	1766.55	1739.04	1924.19	1046.37
5009	Eastern Uplands	EU	Arkansas	AR	Boone	EU14	1557.49	405.897	477.689	458.079	449.417	229.666	97.0789	870.64	1036	973.793	1244.44	897.711	541.626	853.389	1010.24	973.793	906.097	817.773	513.235	2192.05	3016.26	3669.38	4725.76	4946.13	3734.7	428.679	428.679	428.679	428.679	452.07	455.243	3880.01	4932.87	5529.93	6509.96	6445.64	4800.25	1555.96	1610.43	1515.35	1509.22	1534.36	964.283
5011	Southern Seaboard	SS	Arkansas	AR	Bradley	SS10	1695.44	38.8834	56.6474	49.8981	47.6946	31.4158	12.5744	120.714	200.913	120.156	234.947	151.165	116.318	115.391	193.836	120.156	155.178	134.936	110.906	435.002	492.731	532.675	617.551	772.963	609.238	569.752	569.752	569.752	569.752	579.798	546.279	1159.03	1312.97	1272.48	1390.18	1519.11	1279	1199.67	1612.81	1427.74	1385.41	1364.48	956.959
5013	Southern Seaboard	SS	Arkansas	AR	Calhoun		1633.15	27.0184	28.4346	38.9498	23.224	24.8976	8.40619	79.949	114.595	70.4771	72.957	49.1466	20.2854	77.7275	111.702	70.4771	42.5886	42.5465	18.1659	106.613	25.5609	41.8559	110.724	57.2348	109.752	535.952	535.952	535.952	535.952	563.442	537.102	747.31	701.65	687.234	712.489	688.121	673.426	1182.86	1273.6	1518.12	1230.93	1632.71	1008.75
5015	Eastern Uplands	EU	Arkansas	AR	Carroll	EU14	1649.73	434.448	486.93	419.716	419.091	221.606	122.176	934.304	846.144	504.434	900.519	597.287	481.343	925.164	831.788	504.434	684.956	548.34	463.514	4626	6024.62	5998.93	7669.66	8405.76	7866.27	430.446	430.446	430.446	430.446	451.665	464.137	6416.06	7773.78	7353.53	9204.15	9627.37	8916.09	1680.57	1720.77	1622.91	1528.23	1393.49	1034.01
5017	Mississippi Portal	MP	Arkansas	AR	Chicot	MP7	1788.18	2295.52	3378.95	4315.28	3596.12	3776.46	6545.3	2623.92	3408.4	2996.78	2574.33	3715.32	3886.24	2616.57	3398.87	2996.78	2491.63	3699.21	3881.13	149.335	173.782	369.393	197.503	94.6792	116.946	580.77	580.77	580.77	580.77	534.27	499.291	5642.19	7532.37	8262.22	6866.02	8104.61	11042.7	3574.93	6113.02	7515.62	6935.57	7540.76	11345.6
5019	Southern Seaboard	SS	Arkansas	AR	Clark	SS10	2283.67	348.538	369.821	299.179	252.717	139.295	68.1606	369.402	346.602	271.631	432.082	203.449	123.462	361.637	335.98	271.631	308.101	176.82	114.359	425.815	392.866	642.299	384.332	499.449	337.736	523.316	523.316	523.316	523.316	571.389	551.616	1659.31	1621.98	1736.43	1468.47	1386.95	1071.87	3345.23	3783.41	3342.56	2855.23	2632.9	1450.63
5021	Mississippi Portal	MP	Arkansas	AR	Clay	MP12	1649.71	2213.01	3824.84	4163.85	4946.53	4338.81	6082.66	4076	5800.22	5602.56	5772.07	8113.03	8039.26	4066.43	5787.62	5602.56	5645.92	8086.92	8030.79	524.793	209.923	469.57	269.544	238.584	275.355	653.867	653.867	653.867	653.867	584.158	523.901	7458.09	10476.3	10889.9	11515.9	13248.5	14912.7	3250.99	5364.35	5731.68	6592.61	6029.35	8321.09
5023	Eastern Uplands	EU	Arkansas	AR	Cleburne	EU7	1535.66	198.975	238.441	210.751	234.483	115.898	65.9838	384.006	498.367	318.379	725.245	474.178	373.793	373.439	482.165	318.379	505.438	423.45	355.909	2414.96	2303.27	2619.43	2978.23	1977.18	1658.51	594.146	594.146	594.146	594.146	587.884	548.223	3581.52	3618.02	3742.71	4312.3	3104.42	2628.63	1506.24	1768	1455.33	1645.51	1142.87	676.012
5025	Southern Seaboard	SS	Arkansas	AR	Cleveland	SS10	1547.94	60.7625	59.6679	55.9373	67.036	36.0351	20.3233	115.301	308.802	96.0715	186.03	92.3546	28.8357	111.914	304.161	96.0715	129.589	79.6137	24.5647	1201.31	1204.33	1753.66	2543.24	4507.14	2683.3	568.542	568.542	568.542	568.542	574.388	548.156	1942.52	2136.7	2474.21	3308.41	5197.17	3276.35	1460.75	1547.34	1572.22	1596.51	1475.29	1286.84
5027	Southern Seaboard	SS	Arkansas	AR	Columbia	SS10	1979.9	57.7448	84.265	83.4593	69.1501	34.0555	29.5319	303.552	337.007	191.38	386.284	229.847	105.447	291.91	321.134	191.38	219.944	194.679	93.4944	865.363	931.869	1164.04	1200.96	1034.14	796.182	556.424	556.424	556.424	556.424	587.11	532.953	1771.44	1893.69	1995.3	2046.48	1849.98	1452.16	1006.53	1558.82	1563.6	1741.46	1101.29	1151.72
5029	Eastern Uplands	EU	Arkansas	AR	Conway	EU7	1473.9	785.293	1029.31	844.92	1012.32	827.958	861.656	872.767	1124.43	861.776	892.09	1015.9	1105.3	861.256	1108.48	861.776	708.537	974.448	1090.63	2918.26	3122.1	3591.57	4533.77	4608.27	4236.28	505.282	505.282	505.282	505.282	549.353	495.156	5070.09	5765.18	5803.55	6759.9	6960.03	6683.72	2958.78	3632.75	3193.42	3601.8	3407.57	4108.98
5031	Mississippi Portal	MP	Arkansas	AR	Craighead	MP9	1847.19	2527.87	3292.42	3104.89	3076.83	3620.4	5549.99	4527.51	6479.35	6811.74	6325.8	7350.59	7226.26	4485.46	6414.29	6811.74	5462.53	7141.48	7144.43	214.236	205.532	416.834	775.382	212.988	119.667	636.27	636.27	636.27	636.27	591.105	515.79	7863.84	10548.5	10969.7	9951.02	11566	13329.9	3557.09	4578.5	4227.59	4356.25	5476.78	8061.47
5033	Eastern Uplands	EU	Arkansas	AR	Crawford	EU6	1567.84	729.029	851.549	734.364	509.148	230.517	566.698	591.674	651.915	489.203	1256.37	658.099	406.988	563.898	608.3	489.203	639.723	507.576	352.6	1901.34	2085.17	2389.22	2245.25	1734.67	1014.59	488.311	488.311	488.311	488.311	596.649	576.985	3682.57	4033.33	4101.1	3882.43	3069.41	2510.87	3917.53	3866.95	3647.22	2408.31	1727.19	4520.4
5035	Mississippi Portal	MP	Arkansas	AR	Crittenden	MP9	1641.9	5030.35	6312.11	6039.97	5185.09	5498.19	10138.2	2743.53	4054.42	3763.79	4245.83	5052.46	4082.03	2709.61	4007.23	3763.79	3724.77	4939.86	4043.17	92.449	101.966	65.0609	56.6595	38.9248	61.5495	722.828	722.828	722.828	722.828	632.408	563.774	8555.23	11144.1	10591.6	9689.34	11109.4	14806.7	6501.91	8140.82	8055.64	7144.5	8002.6	13418.6
5037	Mississippi Portal	MP	Arkansas	AR	Cross	MP9	1610.55	4371.75	5956.66	6305.29	5723.81	5452.47	7025.38	4366.84	5461.95	6049.97	5786.05	6483.86	5870.47	4356.34	5447.81	6049.97	5635.51	6453.24	5860.18	199.236	241.927	151.509	129.308	54.3064	76.0118	627.31	627.31	627.31	627.31	559.3	506.405	9554.63	12273.7	13134.1	12115.9	12519.3	13468	5596.74	7910.79	7914.27	7735.34	8528.88	10954.1
5039	Southern Seaboard	SS	Arkansas	AR	Dallas	SS10	1734.65	27.0865	33.3395	33.6965	25.5618	15.9488	6.1937	55.6442	118.898	65.7664	80.3036	39.622	18.2524	51.6561	113.673	65.7664	30.2179	29.476	14.935	21.0923	88.0343	43.2848	76.4277	71.7713	55.7571	551.968	551.968	551.968	551.968	579.022	562.62	651.803	787.014	694.715	684.175	696.218	639.506	1195.1	1348.3	1585.65	1395.95	1383.31	823.726
5041	Mississippi Portal	MP	Arkansas	AR	Desha	MP7	2122.43	2230.92	2447.09	2768.22	2627.87	2994.28	5607.43	3248.07	3489.73	3945.86	2993.47	5854.06	3801.37	3241.66	3481.7	3945.86	2919.45	5839.49	3796.75	155.953	167.985	88.7504	571.349	94.9578	13.9753	581.707	581.707	581.707	581.707	563.924	503.173	6210.24	6678.48	7384.53	6700.38	9492.65	9921.33	4325.1	5262	5644.08	5511.2	5599.44	12056.9
5043	Mississippi Portal	MP	Arkansas	AR	Drew	MP7	2158.4	403.35	574.003	679.083	550.781	643.768	1435.37	689.792	1045.74	1292.57	1002.66	1526.03	1608.24	683.606	1037.23	1292.57	904.623	1504.55	1600.64	215.689	235.184	341.525	416.557	466.841	417.35	588.607	588.607	588.607	588.607	569.611	532.785	1891.25	2435.02	2901.79	2460.57	3184.77	3986.15	2595.78	3627.97	3859.05	3614.01	4257.14	8822.27
5045	Eastern Uplands	EU	Arkansas	AR	Faulkner	EU7	1717.74	558.233	621.911	662.634	589.522	250.372	237.73	919.91	965.22	995.02	2054.54	1133.97	650.091	883.322	901.937	995.02	1007.01	856.349	537.602	1262.61	1317.41	1428.54	1313.88	1173.55	824.389	565.712	565.712	565.712	565.712	581.357	511.448	3269.88	3406.97	3651.9	3476.11	2861.63	2111.17	1865.52	2114.61	2342.61	2086.62	1487.32	1850.33
5047	Eastern Uplands	EU	Arkansas	AR	Franklin	EU7	1606.94	355.737	398.004	342.469	356.114	161.305	113.674	447.031	362.911	322.637	537.224	508.951	338.991	439.585	352.26	322.637	398.959	478.093	328.419	3094.66	3783.01	4878.85	4493.98	4149.99	4464.91	456.813	456.813	456.813	456.813	573.363	546.161	4346.79	4990.08	6000.77	5705.86	5362.75	5453.17	1721.54	1692.85	1577.34	1666.12	1213.95	1007.93
5049	Eastern Uplands	EU	Arkansas	AR	Fulton	EU15	1614.4	272.19	309.751	337.778	352.303	141.475	51.7509	660.224	743.105	947.032	722.779	591.414	480.561	655.867	736.991	947.032	643.126	572.927	474.175	1029.13	1207.46	1139.7	1407.7	1179.04	1026.51	530.124	530.124	530.124	530.124	526.293	494.613	2487.31	2784.32	2954.64	2933.26	2419.73	2047.05	1564.71	1614.07	1463.11	1524.2	1952.62	796.393
5051	Eastern Uplands	EU	Arkansas	AR	Garland	EU7	1902.31	50.4182	61.2234	63.2732	60.0823	29.3983	13.5489	89.8517	108.716	117.262	973.727	285.16	123.989	43.178	40.1921	117.262	69.4161	74.0869	48.3244	238.82	400.156	345.128	195.882	249.196	196.898	551.033	551.033	551.033	551.033	586.238	558.895	883.449	1052.61	1076.7	876.413	938.919	817.666	1249.35	1399.84	1449.18	1573.34	1210.52	755.244
5053	Eastern Uplands	EU	Arkansas	AR	Grant	EU7	1636.98	38.6808	70.7364	69.3901	79.7193	39.7527	36.2096	167.776	201.303	153.069	245.047	172.674	63.1617	161.477	191.744	153.069	121.925	144.159	52.8386	329.349	204.661	101.683	356.718	640.566	647.47	590.567	590.567	590.567	590.567	610.291	579.166	1120.07	1057.71	914.71	1148.93	1434.77	1315.68	916.672	1696.01	1774.49	1853.92	1359.85	1420.67
5055	Mississippi Portal	MP	Arkansas	AR	Greene	MP12	1496.82	1402.63	2926.59	3099.96	3327.07	3012.21	3439.91	3277.74	4600.63	4102.72	4998.79	6583.09	6486.43	3256.58	4569.47	4102.72	4590.86	6486.33	6450.3	290.988	237.975	306.873	765.024	249.33	275.252	635.502	635.502	635.502	635.502	612.301	534.328	5585.7	8369.54	8145.06	9318.46	10360.2	10699.8	2352.34	4879.05	4995.17	5729.87	4859.45	5874.8
5057	Eastern Uplands	EU	Arkansas	AR	Hempstead	EU2	1920.79	336.97	331.709	348.187	232.858	279.798	107.125	396.106	478.009	387.646	638.481	466.012	264.341	386.419	464.402	387.646	484.388	433.079	253.221	4416.29	4871.8	5030.21	4893.24	4364.43	3779.27	520.235	520.235	520.235	520.235	544.94	513.397	5659.92	6188.14	6286.28	6130.72	5622.24	4653.02	1700.8	1877.18	1844.84	1306.54	1993.25	1038.79
5059	Eastern Uplands	EU	Arkansas	AR	Hot Spring	EU7	1611.63	177.012	248.155	184.68	111.819	82.6349	40.9437	299.304	326.193	300.209	412.695	285.948	112.196	283.555	304.625	300.209	131.974	220.454	88.6718	471.381	594.033	675.884	627.4	621.189	531.404	548.18	548.18	548.18	548.18	573.999	542.882	1480.13	1694.99	1708.95	1419.37	1498.28	1203.9	1861.32	2442.08	1982.1	1367.37	1295.26	846.953
5061	Eastern Uplands	EU	Arkansas	AR	Howard	EU7	1541.57	199.844	261.547	224.102	245.397	173.516	76.239	129.945	241.198	336.979	441.2	404.692	186.754	123.033	231.456	336.979	334.14	382.28	178.898	3994.99	4616.38	5131.03	5586.2	5632.46	4509.2	528.343	528.343	528.343	528.343	601.279	562.777	4846.21	5637.72	6220.45	6694.08	6789.53	5327.12	1516.17	1813.55	1594.63	1758.15	1902.25	1254.18
5063	Mississippi Portal	MP	Arkansas	AR	Independence	MP9	1998.83	841.19	1190.29	983.731	1120.39	789.124	827.903	850.616	1006.28	1072.17	1371.83	1454.33	1010.37	836.056	985.816	1072.17	1126.62	1398.71	990.057	1661.83	1806.16	2110.36	2365.8	2332.19	1832.63	659.526	659.526	659.526	659.526	576.316	541.683	3998.6	4641.79	4825.79	5272.33	5096.34	4192.27	2777.87	3915.01	3147.45	3938.67	3912.45	4689.02
5065	Eastern Uplands	EU	Arkansas	AR	Izard	EU15	1523.24	271.085	301.444	316.383	348.468	146.672	55.018	281.782	543.498	559.029	532.268	436.048	361.942	276.479	535.409	559.029	431.469	413.561	354.146	1616.32	1768.18	1940.04	1743.75	1748.47	1615.68	561.769	561.769	561.769	561.769	537.487	489.017	2725.65	3166.8	3377.22	3085.45	2846.18	2513.86	1436.69	1501.16	1486.51	1741.97	1451.45	731.399
5067	Mississippi Portal	MP	Arkansas	AR	Jackson	MP9	1662.85	3453.89	4931.51	4387.86	4961.95	3783.81	5729.78	3575.36	5007.34	5369.01	5066.22	6264.88	5679.13	3565.48	4994.11	5369.01	4932.06	6235.66	5669.31	185.971	132.518	142.918	126.796	394.386	163.581	571.394	571.394	571.394	571.394	531.897	487.476	7776.74	10629.5	10471.2	10592.2	10945.7	12050.1	4334.98	6009.93	6121.83	7109.51	5837.21	8664.1
5069	Mississippi Portal	MP	Arkansas	AR	Jefferson	MP9	2364.33	1754.19	2547.46	2455.28	2880.46	3539.01	3972.58	2646.09	3576.28	2907.56	3662.48	4883.4	4052.97	2601.75	3516.37	2907.56	3047.96	4758.23	4012.37	223.011	194.601	303.835	624.615	494.671	400.801	581.043	581.043	581.043	581.043	560.443	519.361	5159.99	6839.48	6247.72	7134.07	9352.35	8905.12	4070.21	5792.81	5552.55	6795.67	7976.12	9011.97
5071	Eastern Uplands	EU	Arkansas	AR	Johnson	EU7	1762.61	248.698	341.378	345.07	319.846	200.965	120.422	264.326	266.522	298.765	483.179	356.095	303.991	255.877	254.179	298.765	309.965	314.628	288.983	1951.56	2565.4	3088.58	4032.26	3904.37	3014	475.207	475.207	475.207	475.207	584.504	559.892	2931.34	3636.16	4207.62	5137.28	5004.47	3983.29	1865.29	2255.92	2290.92	2231.95	2151.85	1354.07
5073	Eastern Uplands	EU	Arkansas	AR	Lafayette	EU2	1403.89	309.327	615.947	793.092	450.047	314.003	724.006	962.593	1002.18	740.782	968.608	1546.15	1489.81	957.397	995.604	740.782	908.3	1533.87	1485.83	1732.97	2426.06	2599.59	3245.1	2732.84	2471.42	546.642	546.642	546.642	546.642	561.123	507.445	3546.34	4584.25	4680.1	5150.09	5141.84	5188.69	1591.85	2847.96	4124.45	2278.83	1971.84	4131.38
5075	Mississippi Portal	MP	Arkansas	AR	Lawrence	MP12	1555.33	2107.37	3280.63	3449.36	3470.72	2573.4	3415.36	3696.02	4251.16	4327.58	4210.69	4767.32	5098.69	3686.2	4238.04	4327.58	4068.2	4737.29	5088.43	535.715	562.642	819.866	1243.05	1260.3	1028.32	608.034	608.034	608.034	608.034	563.836	514.495	6937.32	8689.35	9204.84	9389.99	9134.82	10046.6	3500.43	5324.02	5564.49	5796.46	4926.32	7325.19
5077	Mississippi Portal	MP	Arkansas	AR	Lee	MP9	1597.3	4118.98	5464.18	5909.65	4258.51	4506.08	5535.15	3666.29	4883.33	4735.5	4422.55	7343.75	6033.96	3659.46	4874.93	4735.5	4338.06	7327.97	6028.87	143.568	232.398	363.725	73.2146	79.9251	933.695	675.101	675.101	675.101	675.101	565.405	519.956	8597.11	11246.6	11684	9344.88	12479.4	13017.7	5880.47	7609.74	8874.41	6485.35	6166.55	8885
5079	Mississippi Portal	MP	Arkansas	AR	Lincoln	MP7	1505.46	2198.13	2225.18	2178.06	2511.2	2230.39	4594.15	2286.48	3257.91	2765.92	2795.88	3219.52	4342.23	2279.63	3247.73	2765.92	2680.33	3195.17	4333.83	1049.63	1192.88	1995.53	2436.38	4597.24	3038.48	562.938	562.938	562.938	562.938	541.341	489.805	6090.33	7228.73	7502.45	8190.85	10564.1	12456.3	4660.06	5409.23	5201.21	5793.51	6305.81	10854.4
5081	Eastern Uplands	EU	Arkansas	AR	Little River	EU2	1465.34	514.494	973.384	862.221	621.912	361.615	443.031	739.236	823.254	574.862	713.513	782.69	604.863	731.759	812.879	574.862	606.05	760.046	597.123	995.985	1184.29	1265.33	1980.23	2738.07	2156.95	537.702	537.702	537.702	537.702	613.999	559.011	2779.94	3508.26	3240.11	3745.9	4473.73	3756.12	2331.63	4452.96	3751.19	2934.11	2571.86	2678.33
5083	Eastern Uplands	EU	Arkansas	AR	Logan	EU7	1886.5	379.812	495.888	506.638	501.687	340.066	209.888	537.132	567.452	483.78	708.503	759.291	525.663	528.021	554.612	483.78	557.313	725.883	514.539	2357.38	2887.49	3833.02	4979.22	4553.28	4850.03	467.356	467.356	467.356	467.356	521.188	489.703	3732.57	4405.35	5290.8	6505.58	6140.41	6064.16	1899.93	2230.72	2208.66	2348.64	2472.92	1464.79
5085	Mississippi Portal	MP	Arkansas	AR	Lonoke	MP9	2087.94	2971.43	3916.8	3975.7	3983.19	4160.36	3790.44	4138.87	5894.33	5766.29	3904.48	5425.27	5049.16	4121.33	5867.42	5766.29	3477.98	5312.12	5005.2	509.358	604.508	558.496	416.804	601.244	400.654	609.301	609.301	609.301	609.301	541.532	494.12	8211.42	10998	10909.8	8487.28	10615.3	9690.42	4761.96	6198.8	6272.38	7097.24	7321.36	7122.61
5087	Eastern Uplands	EU	Arkansas	AR	Madison	EU14	2173.97	299.896	327.172	381.933	395.598	214.841	107.315	547.013	713.78	597.383	762.565	631.475	433.399	543.381	708.335	597.383	693.663	614.82	427.47	3582.41	3741.12	3996.81	4498.78	4724.69	4532.32	460.624	460.624	460.624	460.624	479.512	508.939	4886.31	5237.25	5436.75	6048.66	6033.86	5576.04	1565.32	1527.83	1644.42	1815.81	1577.84	1002.06
5089	Eastern Uplands	EU	Arkansas	AR	Marion	EU14	1653.27	195.556	231.985	209.188	217.049	127.345	40.5514	385.581	393.329	458.996	582.147	394.273	265.194	380.295	385.391	458.996	465.213	367.554	256.03	918.76	1221.7	1447.49	1439.56	1611.4	1372.06	452.892	452.892	452.892	452.892	493.936	466.161	1947.5	2291.97	2568.57	2574.71	2600.24	2134.81	1572.71	1582.96	1599.5	1794.31	1814.35	860.241
5091	Eastern Uplands	EU	Arkansas	AR	Miller	EU2	1662.67	415.836	790.577	855.074	663.329	621.242	746.52	869.945	1171.3	776.187	1458.84	1706.87	1186.48	845.21	1137.53	776.187	1070.06	1617.63	1154.54	1613.48	1593.56	1744.28	1441.04	1571.8	1030.14	567.169	567.169	567.169	567.169	570.756	506.209	3441.7	4088.84	3942.7	3741.6	4381.43	3437.41	1570.01	2845.47	3336.29	2830.39	2521.32	3594.97
5093	Mississippi Portal	MP	Arkansas	AR	Mississippi	MP9	2382.84	4635.05	5681.81	4816.3	3935.71	3948	6671.87	3066.66	5789.09	5961.45	4978.73	6928.16	4879.51	3040.95	5755.43	5961.45	4663.12	6865.12	4858.36	71.9871	252.613	409.483	19.7694	145.178	22.6235	718.406	718.406	718.406	718.406	611.302	526.995	8466.39	12408.3	11905.6	9337.01	11569.6	12079.8	5743.74	7021.18	5906.18	5063.45	5143.92	8491.56
5095	Mississippi Portal	MP	Arkansas	AR	Monroe	MP9	1599.38	2350.47	3060.95	3407.25	3323.05	3851.4	5835.26	2825.61	4257.38	3811.62	4438.2	5330.13	6689.28	2819.93	4250.47	3811.62	4375.27	5318.32	6685.67	61.4511	39.9352	53.8519	44.1833	26.8726	47.4675	602.365	602.365	602.365	602.365	550.92	518.805	5834.21	7953.72	7875.09	8344.86	9747.52	13087.2	4377.97	6105.78	6377.83	6293.75	7214.57	9267.27
5097	Eastern Uplands	EU	Arkansas	AR	Montgomery	EU7	2080.95	102.094	117.209	112.225	107.871	79.7548	35.2148	84.8387	107.041	114.049	232.285	128.176	82.9347	82.5311	103.781	114.049	190.856	118.758	79.7176	1286.43	1463.58	1478.32	1358.73	1132.95	861.505	508.982	508.982	508.982	508.982	538.648	525.05	1980.03	2193.55	2213.58	2166.44	1870.11	1501.49	1446.03	1389.46	1601.07	1429.64	1515.17	872.587
5099	Southern Seaboard	SS	Arkansas	AR	Nevada	SS10	1604.46	140.669	156.362	130.471	152.336	58.2639	45.6255	227.242	203.363	173.947	224.989	190.547	93.841	222.459	197.303	173.947	162.72	177.723	89.5889	1706.91	1419.73	1727.97	1683.66	1758.87	1396.17	542.442	542.442	542.442	542.442	562.586	524.365	2612.48	2315.84	2574.83	2541.16	2557.45	2055.75	1415.44	1748.2	1411.71	1637.96	969.73	1122.09
5101	Eastern Uplands	EU	Arkansas	AR	Newton	EU7	2129.31	100.192	127.788	108.135	123.1	69.2483	32.4315	242.77	338.761	207.61	316.036	281.837	162.133	240.568	335.768	207.61	279.309	273.991	159.543	397.424	487.668	503.328	366.706	738.993	814.147	479.791	479.791	479.791	479.791	524.242	520.374	1217.97	1431.01	1298.86	1248.91	1606.47	1526.5	1449.71	1563.19	1524.72	1447.94	1486.21	989.577
5103	Southern Seaboard	SS	Arkansas	AR	Ouachita	SS10	1926.32	50.2943	49.7075	39.9703	34.1261	30.8161	12.3666	102.347	83.2722	50.7621	247.749	88.8696	47.3257	86.8303	63.3669	50.7621	54.4222	49.3428	34.2731	295.364	280.699	215.243	264.273	499.532	406.132	537.857	537.857	537.857	537.857	567.288	533.583	970.346	931.63	843.832	890.678	1146.98	986.355	1136.98	1435.48	1445.31	1389.82	1386.71	850.042
5105	Eastern Uplands	EU	Arkansas	AR	Perry	EU7	1450.7	208.405	272.574	365.2	282.76	239.209	128.176	271.379	324.499	531.514	352.32	475.376	319.807	267.656	319.001	531.514	274.467	458.189	313.96	1730.38	1515.42	1366.4	1459.67	1312.03	1048.34	517.548	517.548	517.548	517.548	548.744	510.64	2723.99	2624.54	2780.66	2534.44	2558.17	2001.11	1825.67	2270.72	2884.87	2488.23	2600.16	1806.7
5107	Mississippi Portal	MP	Arkansas	AR	Phillips	MP9	1877.45	3290.2	4487.31	5610.63	4017.27	7036.17	8513.53	3520.72	5075.89	5400.39	3959.15	7524.37	5715.19	3505.55	5056.99	5400.39	3783.61	7490.73	5704.78	88.0657	79.1221	107.309	37.4983	165.378	33.6027	624.852	624.852	624.852	624.852	547.526	500.157	7508.66	10248.3	11743.2	8463.23	15239.8	14752.1	4850.99	6141.41	7531.8	5923.93	7695.77	11427.8
5109	Eastern Uplands	EU	Arkansas	AR	Pike	EU7	1589.47	172.039	154.313	154.806	129.043	120.014	39.9817	161.387	294.029	233.903	385.137	380.628	169.091	156.908	287.775	233.903	307.581	363.747	163.254	1952.83	2032.14	2047.75	1517.28	2188.49	1529.91	503.936	503.936	503.936	503.936	573.19	557.615	2785.71	2978.16	2940.39	2457.84	3245.44	2290.76	2034.85	1933.93	1843.35	1668.17	1992.96	1053.79
5111	Mississippi Portal	MP	Arkansas	AR	Poinsett	MP9	1984.14	3602.26	4700.83	4501.4	4939.42	4753.23	7674.33	5161	7140.37	7116.73	5440.61	6987.49	8620.42	5149.82	7125.55	7116.73	5276	6952.48	8608.58	503.422	47.3777	88.7637	81.8581	105.413	109.187	621.179	621.179	621.179	621.179	565.673	487.794	9876.67	12494.9	12328.1	10918.4	12376.8	16879.9	4653.36	5995.01	5885.66	6859.18	7215.28	10176
5113	Eastern Uplands	EU	Arkansas	AR	Polk	EU6	2238.11	134.813	178.275	171.459	171.193	90.8804	68.3022	144.463	173.132	217.087	380.093	377.861	200.6	138.792	164.817	217.087	274.288	354.689	192.487	2581.54	2759.56	2978.19	2254.12	3062.71	2221.2	536.484	536.484	536.484	536.484	565.003	573.996	3391.63	3639.14	3903.22	3236.08	4073.28	3055.99	1522.37	1695.59	1546.22	1543.68	1117.59	1183.15
5115	Eastern Uplands	EU	Arkansas	AR	Pope	EU7	2153.13	352.131	518.321	379.134	339.833	304.856	264.79	390.183	483.774	354.804	830.467	612.976	366.672	369.692	451.668	354.804	418.542	514.215	330.111	2744.21	2878.75	3004.93	2866.23	3204.47	2493	489.811	489.811	489.811	489.811	563.5	538.082	3955.84	4338.55	4228.68	4114.42	4587.04	3625.99	2422.81	2965.8	2361.23	2183.07	2463.93	2747.13
5117	Mississippi Portal	MP	Arkansas	AR	Prairie	MP9	1749.94	3506.57	4713.64	5111.88	4949.87	4939.14	4988.45	4999.68	5806.01	4495.29	5583.12	5484.89	5949.69	4995.86	5801.06	4495.29	5529.33	5473.94	5946.14	217.395	188.093	224.168	717.283	204.179	97.2704	597.685	597.685	597.685	597.685	532.239	496.853	9317.51	11300.5	10429	11794.2	11149.5	11528.7	5637.08	7596.24	8585.33	8501.75	9101.23	10076.3
5119	Eastern Uplands	EU	Arkansas	AR	Pulaski	EU7	2092.13	797.997	925.411	823.04	813.21	717.077	737.771	918.838	1103.35	615.395	5629.54	1809.75	946.153	600.328	657.181	615.395	682.252	700.595	538.862	293.317	333.123	374.292	249.548	549.039	317.406	607.979	607.979	607.979	607.979	668.545	580.214	2299.62	2523.69	2420.71	2352.99	2635.26	2174.25	4206.48	5855.41	5506.86	5426.06	5986.18	7959.66
5121	Mississippi Portal	MP	Arkansas	AR	Randolph	MP12	1697.91	1007.73	1519.3	1640.92	1984.95	1549.45	1483.52	1758.08	2256.44	2757.15	2432.86	3432.35	2171.48	1750.33	2245.22	2757.15	2301.71	3404	2161.73	729.28	1099.97	1208.24	1380.9	1658.36	1009.62	613.871	613.871	613.871	613.871	581.639	538.009	4101.21	5478.36	6220.19	6281.43	7193.44	5192.88	2854.12	4091.88	4222.02	5877.75	4814.82	6926.97
5123	Mississippi Portal	MP	Arkansas	AR	St. Francis	MP9	1671.19	3052.62	4775.15	4793.13	4103.39	4143.97	6421.02	2437.3	4304.62	3463.76	3909.56	5181.54	5571.97	2419.94	4282.12	3463.76	3662.49	5129.4	5554.25	121.419	112.209	344.205	645.668	60.4341	66.7454	665.311	665.311	665.311	665.311	562.306	524.615	6259.28	9834.79	9266.41	9076.86	9896.1	12566.6	5154.31	7302.68	8101.5	6945.09	7574.18	9701.91
5125	Eastern Uplands	EU	Arkansas	AR	Saline	EU7	1889.71	72.0024	77.5607	77.7691	72.0561	33.2791	22.5613	115.782	293.905	182.727	1055.56	332.205	180.877	79.0292	234.955	182.727	177.632	103.72	88.8909	312.137	59.5089	276.37	287.364	220.46	186.013	588.341	588.341	588.341	588.341	613.954	575.727	1051.51	960.366	1125.21	1125.39	971.413	873.192	1112.1	1381.29	1372.91	1350.48	996.404	868.808
5127	Eastern Uplands	EU	Arkansas	AR	Scott	EU6	2326.56	126.113	167.331	145.002	173.407	64.8288	50.7178	97.1855	102.556	143.6	193.762	133.631	65.7677	94.3595	98.5897	143.6	148.611	123.408	62.3219	1707.91	1989.36	2392.17	2869.41	2334.72	2239.67	499.12	499.12	499.12	499.12	537.261	524.716	2427.5	2754.4	3179.89	3690.55	3060.21	2877.42	1422.38	1592.82	1481.35	1693.44	1171.62	968.446
5129	Eastern Uplands	EU	Arkansas	AR	Searcy	EU7	1732.23	259.205	267.621	240.609	205.602	147.358	39.7457	464.403	635.77	332.819	417.67	389.201	270.147	461.244	631.882	332.819	372.431	379.182	266.794	1009.25	1006.82	1007.65	987.932	926.238	683.271	518.028	518.028	518.028	518.028	497.579	482.71	2247.72	2424.35	2099.1	2083.99	1950.36	1472.52	1579.19	1600.87	1492.1	1462.73	1643.49	681.495
5131	Eastern Uplands	EU	Arkansas	AR	Sebastian	EU6	1411.11	309.759	416.738	361.024	333.252	140.109	177.195	424.115	518.57	320.493	2217.5	700.504	408.002	321.732	369.777	320.493	327.886	263.859	248.739	1370.98	1669.3	1895.12	2348.1	2650.58	3076.8	459.181	459.181	459.181	459.181	521.923	485.204	2461.66	2915	3035.82	3468.42	3576.47	3987.94	1848.58	2058.41	1966.33	2151.78	1326.18	1764.47
5133	Eastern Uplands	EU	Arkansas	AR	Sevier	EU2	1509.42	215.796	260.017	255.602	239.586	100.413	78.8071	349.541	644.335	408.264	418.077	360.396	218.421	342.332	633.622	408.264	291.17	331.359	207.623	3606.02	4677.19	5494.61	4919.9	4883.93	4417.4	528.834	528.834	528.834	528.834	614.193	571.171	4692.99	6099.66	6687.31	5979.5	5929.89	5275	1373.3	1625.92	1508.07	1665.22	1224.94	1073.52
5135	Eastern Uplands	EU	Arkansas	AR	Sharp	EU15	1540.6	220.069	264.656	257.715	272.293	160.371	68.6321	314.65	635.015	582.481	658.128	497.676	324.201	307.292	624.28	582.481	518.21	466.768	313.811	835.937	1621.65	1997.03	1940.61	2355.33	2234.35	599.286	599.286	599.286	599.286	594.748	543.993	1962.58	3109.88	3436.52	3330.4	3577.22	3160.79	1519.24	1574.3	1422.72	1651.76	1664.76	907.966
5137	Eastern Uplands	EU	Arkansas	AR	Stone	EU7	1563.96	185.835	206.729	227.762	257.637	140.682	39.5937	334.655	344.326	324.34	544.591	416.36	305.631	330.394	337.926	324.34	462.775	397.345	298.705	2190.02	2105.94	2395.67	2247.41	1834.71	1517.52	602.287	602.287	602.287	602.287	556.067	517.065	3308.54	3252.88	3550.05	3570.1	2928.81	2372.88	1568.4	1422.42	1570.35	1755.91	1412.9	693.567
5139	Southern Seaboard	SS	Arkansas	AR	Union	SS10	2727.81	29.6784	36.0985	34.5587	39.7233	20.4622	10.9808	79.7287	142.087	47.0492	305.32	111.38	84.0638	62.96	119.493	47.0492	75.7549	65.1238	68.6261	806.799	934.088	859.385	1195.34	1186.45	509.311	551.226	551.226	551.226	551.226	579	542.528	1450.66	1640.91	1492.22	1862.04	1851.04	1131.45	1560.57	1669.01	1704.44	1732.28	1188	955.057
5141	Eastern Uplands	EU	Arkansas	AR	Van Buren	EU7	1881.88	176.051	193.601	189.526	178.179	89.2264	40.6421	279.289	470.458	435.172	521.211	404.061	300.239	273.785	462.599	435.172	421.02	380.727	292.207	1005.69	964.1	1003.16	796.099	706.409	655.906	550.011	550.011	550.011	550.011	580.252	551.773	2005.54	2170.31	2177.87	1945.31	1756.61	1540.53	1448.03	1564.63	1429	1515.89	1224.61	640.291
5143	Eastern Uplands	EU	Arkansas	AR	Washington	EU6	2471.81	507.672	531.934	454.276	491.565	327.925	155.744	741.999	894.028	824.985	2313.48	1126.69	756.129	686.954	804.238	824.985	870.264	744.146	607.56	8613.12	8497.25	9014.72	9086.45	8971.6	7032.19	484.815	484.815	484.815	484.815	496.706	504.87	10292.6	10318.2	10778.8	10933.1	10540.4	8300.36	1706.7	1779.53	1586.65	1759.7	1788.98	1139.23
5145	Mississippi Portal	MP	Arkansas	AR	White	MP9	2696.89	1060.9	1301.68	1652.61	1115.58	1010.46	858.96	1355.69	2123.71	2162.64	2406.23	1878.65	1141.82	1336.21	2093.96	2162.64	1998.94	1782.15	1105.18	1263.99	1224.94	1349.55	1202.47	1403.95	998.982	621.888	621.888	621.888	621.888	577.282	542.044	4282.99	5242.47	5786.69	4938.87	4773.84	3505.17	2650.56	3545.79	4109.7	3318.5	3329.91	4139.22
5147	Mississippi Portal	MP	Arkansas	AR	Woodruff	MP9	1538.89	3268.8	4478.93	4637.41	4623.07	4590.09	5899.39	3295.52	4703.99	4469.79	4280.25	5574.99	6021.26	3290.81	4698.22	4469.79	4224.98	5564.44	6017.94	167.57	69.6897	47.8325	33.6023	109.907	118.078	584.125	584.125	584.125	584.125	532.703	504.158	7311.31	9830.97	9739.15	9465.77	10797.1	12539.6	4965.41	6920.58	6909.65	7218.11	7078.13	9121.05
5149	Eastern Uplands	EU	Arkansas	AR	Yell	EU7	2462.96	418.548	500.534	439.859	377.046	288.785	210.123	234.466	301.283	331.676	442.674	374.232	206.151	229.201	293.55	331.676	343.79	352.117	198.327	2878.64	2746.38	2885.73	3301.17	3476.27	3171.11	480.395	480.395	480.395	480.395	508.536	482.307	4006.79	4020.86	4137.66	4502.4	4625.71	4061.87	2252.22	2819.03	2510.81	2559.92	2623.09	2263.62
6001	Fruitful Rim	FR	California	CA	Alameda		1939.2	237.111	309.407	144.441	94.5466	100.62	48.7705	1035.09	861.04	1296.05	1843.71	1712.23	820.431	412.553	155.887	270.402	351.513	310.041	416.132	786.861	753.782	911.52	652.359	474.844	262.044	672.897	672.897	672.897	672.897	557.637	555.728	2109.42	1891.97	1999.26	1771.32	1443.14	1282.67	2032.93	3558.64	1665.69	1417.61	1578.31	1148.58
6003	Basin and Range	BR	California	CA	Alpine		1918.33	1.2732	9.33751	0.705411	4.14502	0.857029	0.862037	0.0719376	0.074544	0.116295	44.42	0.164854	0.041045	0	0	0	44.2512	0	0	34.1271	34.608	39.4425	64.9696	17.8461	0	156.363	156.363	156.363	156.363	189.163	177.727	191.763	200.308	196.511	269.729	207.866	178.589	430.48	8213.83	106.935	3735.48	829.097	725.81
6005	Basin and Range	BR	California	CA	Amador	BR16	1568.5	96.8895	61.6812	133.895	85.4329	205.644	151.643	148.014	130.538	109.768	198.668	159.324	105.762	142.954	123.159	98.524	180.763	141.174	100.834	952.025	1102.52	761.577	633.48	673.216	347.255	373.14	373.14	373.14	373.14	372.797	340.894	1565.01	1660.5	1367.14	1272.82	1392.83	940.627	1402.49	1291.28	2036.25	1494.18	5111.58	3668.39
6007	Fruitful Rim	FR	California	CA	Butte		4345.17	189.522	178.297	107.841	81.8666	75.4782	78.5848	2301.84	1869.43	2637.66	3162.57	3057.67	2100.45	2285.56	1849.74	2608.24	3116.62	3012.23	2087.08	402.209	413.067	344.203	332.799	466.592	273.277	400.977	400.977	400.977	400.977	406.022	343.198	3278.27	2842.08	3461.26	3932.26	3960.32	2782.14	795.004	813.952	468.088	342.67	363.886	371.251
6009	Basin and Range	BR	California	CA	Calaveras	BR16	2684.84	61.7087	46.7796	44.3649	50.5695	88.7919	17.6693	12.1989	18.3869	31.7665	40.1918	54.1005	32.7399	9.32457	14.2802	25.0896	29.4044	42.7386	29.6047	686.074	751.162	561.535	510.383	601.141	456.116	371.212	371.212	371.212	371.212	372.993	349.116	1128.32	1183.43	1002.2	961.569	1105.67	852.506	1576.55	1315.17	1412.69	1625.63	4869.64	1934.73
6011	Fruitful Rim	FR	California	CA	Colusa		3011.33	442.291	463.551	426.674	843.896	1002.01	557.412	3859.33	3325.63	4258.24	5812.93	5014.94	4162.3	3858.19	3324.27	4256.1	5809.61	5011.42	4161.27	473.95	634.06	428.805	597.74	422.619	311.119	300.008	300.008	300.008	300.008	207.477	191.761	5074.44	4721.89	5411.59	7551.25	6643.52	5221.56	1086.82	1180.71	1002.33	1892.33	2493.72	1451.86
6013	Fruitful Rim	FR	California	CA	Contra Costa		1897.15	245.157	353.316	352.935	292.826	384.731	360.524	960.921	927.76	1170.9	2738.46	1659.09	634.884	629.963	529.717	549.657	1733.43	677.814	326.508	935.622	472.623	459.403	255.972	324.12	610.764	618.789	618.789	618.789	618.789	573.011	566.746	2429.53	1974.45	1980.78	2901.01	1959.68	1864.54	2130.88	3179.7	3801.11	3710.56	5030.56	3632.25
6015	Basin and Range	BR	California	CA	Del Norte		2642.05	11.9649	21.1271	1.65884	12.4932	12.4465	10.8768	129.624	129.154	107.721	116.131	117.963	57.3406	127.713	126.139	103.234	109.884	111.807	55.5792	180.062	182.214	213.793	236.807	299.189	325.427	141.289	141.289	141.289	141.289	149.758	204.232	461.028	470.769	459.975	500.473	573.201	596.116	888.673	1696.57	134.718	977.516	1017.52	824.846
6017	Basin and Range	BR	California	CA	El Dorado	BR16	4624.21	16.5478	16.426	10.2175	16.8397	9.82623	8.71896	34.7549	41.3746	41.6952	95.9938	84.1102	39.1486	26.363	29.6569	22.8504	64.8015	51.8843	29.6577	136.121	106.8	144.517	128.365	96.7503	102.416	329.797	329.797	329.797	329.797	337.408	319.784	508.829	482.68	507.382	539.804	495.869	460.577	1017.41	1092.07	923.232	1238.56	735.064	895.136
6019	Fruitful Rim	FR	California	CA	Fresno		15579.7	884.2	852.131	818.173	953.56	974.759	825.133	3771.42	3424.12	4431.65	5663.01	4787.92	3758.3	3754.79	3403.39	4398.88	5610.59	4733.49	3741.42	1757.13	1900.21	1788.8	1823.32	2202.3	2054.42	315.926	315.926	315.926	315.926	314.781	280.064	6712.05	6471.66	7321.78	8703.4	8225.33	6901.04	2764.39	2714.61	2517.88	2985.69	3404.81	2754.25
6021	Fruitful Rim	FR	California	CA	Glenn		3434.43	701.038	620.898	753.704	1128.33	768.284	656.329	2945.34	2275.23	2913.02	3504.94	4210.95	2941.53	2943.63	2273.27	2910.12	3500.65	4206.7	2940.29	1037.95	1049.9	1198.82	1246.55	1198.76	1046.81	299.835	299.835	299.835	299.835	220.115	196.638	4982.45	4243.91	5162.48	6175.37	6393.86	4840.07	2239.38	2101.87	2498.92	3527.38	2605.16	2030.56
6023	Basin and Range	BR	California	CA	Humboldt	BR25	9303.62	39.9613	45.6027	37.4033	45.3012	30.4843	15.3867	85.2947	52.016	42.0618	101.614	71.2564	32.4964	81.6617	47.867	35.9179	92.5197	62.432	29.8871	468.47	520.106	523.309	483.524	352.813	343.4	165.094	165.094	165.094	165.094	148.65	197.692	755.187	778.669	761.724	786.438	594.379	586.366	1621.74	1801.09	1678.56	1937.93	2069.35	1689.61
6025	Fruitful Rim	FR	California	CA	Imperial		11677.6	3207.43	2803.76	2545.72	3971.68	2507.29	2961.33	2341.04	1906	2363.5	3129.32	3292.03	3675.28	2338.72	1902.88	2358.38	3121.37	3283.28	3672.51	1164.66	1023.92	939.606	1056.64	748.743	561.311	284.621	284.621	284.621	284.621	249.946	252.269	6995.42	6015.17	6128.33	8434.32	6789.26	7447.42	19765.3	17984.2	15990.8	23492.7	18239.8	17514.6
6027	Basin and Range	BR	California	CA	Inyo	BR18	26511.8	16.4489	23.5016	13.5147	16.3661	19.0447	26.5901	3.94368	6.79215	3.38946	10.5599	14.5543	5.79252	3.85927	6.70238	3.26321	10.3742	14.3794	5.74204	39.322	31.5934	30.091	26.3747	29.3635	31.8326	146.193	146.193	146.193	146.193	195.417	162.734	205.823	207.99	193.062	199.308	258.204	226.899	6011.04	5503.02	3946.61	8866.11	15102.9	9330.34
6029	Fruitful Rim	FR	California	CA	Kern		21119.1	859.288	763.003	963.403	1090.13	955.214	594.379	2222.7	1923.65	2643.54	3011.83	3098.65	2302.1	2214.08	1912.69	2626.42	2983.84	3066.85	2292.15	614.816	459.631	702.536	876.492	1135.26	1076.17	418.341	418.341	418.341	418.341	473.067	339.436	4106.53	3553.67	4710.7	5368.8	5630.39	4302.13	4606.08	4131.57	4769.05	5698.69	5287.21	3448.82
6031	Fruitful Rim	FR	California	CA	Kings		3592.36	1712.93	1505.57	1587.73	3774.87	3864.25	2557.66	5951.69	4387.36	5267.68	5291.16	6569.83	4829.17	5942.63	4375.39	5248.72	5257.73	6533.8	4818.7	2687.72	3694.48	4257.54	5530.65	6505.72	6833.78	403.186	403.186	403.186	403.186	345.397	289.015	10746.5	9978.63	11497.2	14966.4	17249.2	14499.1	2685.33	2572.5	2678.82	6702.92	6688.37	4527.25
6033	Fruitful Rim	FR	California	CA	Lake		3445.62	27.9657	33.8542	43.9149	30.2246	37.4805	10.8212	241.49	213.641	222.8	384.918	345.152	122.546	237.24	208.421	215.049	372.259	332.608	118.937	124.845	131.009	168.538	194.019	67.7066	192.247	234.597	234.597	234.597	234.597	151.279	183.837	624.647	607.882	662.099	831.099	589.074	505.843	636.485	834.165	1130.14	680.509	1100.53	316.551
6035	Basin and Range	BR	California	CA	Lassen	BR26	12266.9	260.116	296.602	205.192	241.168	217.937	138.565	55.0367	52.4868	58.22	90.3694	86.0052	92.3542	54.6591	52.0517	57.4438	89.2698	84.8833	92.0536	245.184	232.09	253.89	193.796	165.943	166.829	121.682	121.682	121.682	121.682	150.415	137.612	681.641	702.425	638.208	645.916	619.178	535.059	6796.23	9147.68	5251.42	5850.9	8000.91	5926.6
6037	Fruitful Rim	FR	California	CA	Los Angeles		10562	177.984	89.5368	123.256	137.448	161.304	169.134	953.836	977.325	1323.58	1995.73	2013.14	699.067	243.312	252.355	297.94	503.527	610.946	294.768	190.392	147.159	89.1225	49.6968	134.106	44.6404	1016.22	1016.22	1016.22	1016.22	1071.51	895.179	1627.91	1505.27	1526.54	1706.89	1977.87	1403.72	7283.37	4395.63	6585.65	7043.47	8564.04	7412
6039	Fruitful Rim	FR	California	CA	Madera		5568.7	999.015	1045.89	943.985	1564.22	1143.86	719.549	2257.54	1966.22	2545.25	3668.09	3232.89	2852.45	2253.08	1960.09	2534.56	3650.44	3213.28	2846.49	1442.15	1399.31	1363.79	1881.46	2176.68	1773.95	338.534	338.534	338.534	338.534	349.632	304.606	5032.78	4743.82	5180.88	7434.65	6883.45	5644.59	4246.05	4468.34	3905.32	5944.92	5414.89	3254.38
6041	Fruitful Rim	FR	California	CA	Marin		1369.82	81.1525	126.584	102.122	131.851	39.6777	64.8568	259.383	181.347	196.63	371.965	375.533	145.547	151.77	64.5902	25.552	117.124	136.035	72.9738	2121.3	1853.24	2085.28	1640.46	1765.71	1623.86	336.898	336.898	336.898	336.898	209.04	229.723	2691.12	2381.31	2549.85	2226.33	2150.46	1991.41	1305.33	1287.6	1232.65	1411.82	1121.73	1523.59
6043	Basin and Range	BR	California	CA	Mariposa	BR8	3790.73	34.7503	18.2148	16.8146	24.7533	6.04356	32.0915	51.536	19.1902	3.66934	7.06682	5.81045	5.86798	50.8234	18.2833	2.26481	4.92661	3.62742	5.25975	363.109	264.44	305.798	257.882	199.497	288.502	286.735	286.735	286.735	286.735	301.647	274.123	735.417	587.673	611.612	574.297	510.815	599.977	1508.39	1011.56	1737.3	1818.14	1293.37	2390.49
6045	Basin and Range	BR	California	CA	Mendocino	BR25	9131.88	24.401	26.2376	25.9044	57.4388	33.0103	22.3803	133.673	100.608	111.017	230.492	204.494	74.9921	131.471	98.0995	107.321	224.866	199.23	73.4676	203.93	191.242	212.032	179.166	143.766	279.468	192.957	192.957	192.957	192.957	133.041	185.275	552.76	508.537	538.215	654.428	509.047	560.59	859.493	961.153	881.449	1677.71	1383.58	1024.42
6047	Fruitful Rim	FR	California	CA	Merced		5098.56	2466.88	2912.29	2908.37	3517.62	3532.3	2457.89	4483.6	3704.79	4746.16	7229.88	7627.84	5726.99	4470.8	3688.9	4722.21	7188.75	7583.93	5713.46	6045.67	5088.2	6093.48	6927.74	8285.31	8370.5	481.844	481.844	481.844	481.844	414.231	352.195	13465.2	12171.2	14205.9	18116	19815.8	16894	6011.26	6866.97	6883.37	7469.13	8276.27	5925.55
6049	Basin and Range	BR	California	CA	Modoc	BR26	10881.5	426.232	450.112	535.439	523.882	600.4	526.085	198.073	151.431	290.282	227.571	227.477	213.357	197.957	151.303	290.101	227.325	227.241	213.29	381.76	383.059	472.487	404.003	428.535	253.883	97.0283	97.0283	97.0283	97.0283	123.963	111.645	1102.98	1081.5	1395.06	1252.24	1380.14	1104.9	5838.28	6090.79	7853.37	7746.48	11074	9142.39
6051	Basin and Range	BR	California	CA	Mono	BR8	8118.39	125.925	87.1174	102.324	94.2977	142.123	184.407	22.1482	20.3608	9.85873	49.927	17.9578	13.7106	21.9881	20.162	9.51762	49.3538	17.4048	13.5409	28.5596	74.0461	64.1576	35.9319	49.0277	26.8924	98.2436	98.2436	98.2436	98.2436	140.609	133.849	274.716	279.569	274.243	277.827	349.164	358.69	14651.3	14970.2	26415.7	11086.6	27207.9	32513.5
6053	Fruitful Rim	FR	California	CA	Monterey		8605.52	107.234	119.273	96.2426	114.242	160.887	35.8074	3384.99	4867.74	4466.55	7784.62	5897.05	5383.35	3368.03	4848.39	4438.62	7739.42	5855.46	5370.43	565.22	664.226	533.495	336.314	318.739	554.377	297.159	297.159	297.159	297.159	263.892	273.345	4337.64	5929.05	5365.52	8487.13	6598.97	6233.96	720.601	745.455	526.608	659.878	1099.88	212.517
6055	Fruitful Rim	FR	California	CA	Napa		2034.65	65.6281	38.125	59.7232	96.7332	36.3869	33.4108	907.632	822.98	1088.48	2839.64	2288.88	1150.92	883.763	795.781	1047.42	2774.06	2224.85	1131.3	429.646	493.649	568.356	439.809	518.612	331.983	335.384	335.384	335.384	335.384	236.098	234.485	1714.42	1662.94	2010.89	3645.98	3015.95	1731.18	474.537	288.252	402.99	640.91	276.417	266.428
6057	Basin and Range	BR	California	CA	Nevada	BR16	2529.41	29.9327	37.7076	32.498	42.9788	19.0232	1.88009	26.227	30.7099	36.9895	54.9437	74.4739	38.5053	15.4917	17.1981	15.9266	21.8143	41.9906	29.0804	146.199	233.105	182.75	142.07	212.935	155.7	352.498	352.498	352.498	352.498	373.879	345.078	544.122	640.509	583.673	559.361	647.828	531.738	1360.64	1648.49	1345.72	1603	1628.56	350.885
6059	Fruitful Rim	FR	California	CA	Orange		2061.13	29.5216	27.9696	29.4508	29.4523	45.065	12.2631	2989.7	2413.71	2444.74	5977.69	4707.28	1653.35	2279.24	1688.8	1419.1	4485.49	3305.09	1249.06	171.886	127.915	254.26	41.0016	173.381	158.41	1142.56	1142.56	1142.56	1142.56	1308.75	1158.9	3623.21	2987.25	2845.37	5698.51	4832.28	2578.63	629.562	757.29	866.991	989.548	1569.61	411.369
6061	Basin and Range	BR	California	CA	Placer	BR16	3886.41	49.7045	41.9402	47.1359	34.885	62.9839	29.1343	213.161	286.554	376.471	494.155	347.168	203.605	197.169	264.273	336.966	417.626	257.185	174.291	512.527	252.815	220.785	201.75	257.789	176.875	365.896	365.896	365.896	365.896	371.093	346.016	1125.3	924.925	970.783	1020.16	949.051	726.316	801.67	719.469	726.785	669.77	1201.71	832.54
6063	Basin and Range	BR	California	CA	Plumas	BR16	6744.91	66.9076	76.086	83.7964	130.219	81.0143	107.531	27.9784	18.8773	34.1805	9.7289	15.0521	7.54857	27.4339	18.2554	33.2901	8.43231	13.8488	7.23034	115.726	128.331	97.9888	97.9948	95.4594	100.869	216.673	216.673	216.673	216.673	231.999	216.585	426.741	439.346	431.748	453.32	422.322	432.215	4692.61	3834.21	3277.19	2480.14	7303.88	6901.14
6065	Fruitful Rim	FR	California	CA	Riverside		18943.5	376.49	576.971	821.489	615.035	630.074	431.153	869.665	736.297	970.818	1243.58	1039.61	650.114	847.282	701.482	914.427	1141.3	913.823	609.476	1244.49	1137.97	1134.73	825.237	491.458	490.549	515.998	515.998	515.998	515.998	559.164	494.319	2984.26	2932.42	3386.65	3097.57	2594.52	2025.5	6020.67	9881.49	13743.2	10209.7	13409.9	8881.33
6067	Fruitful Rim	FR	California	CA	Sacramento		2561.56	495.942	594.027	453.937	725.032	900.112	612.323	2674.23	2334.64	2850.24	4460.73	3045.05	1569.28	2363.85	1940.88	2261.55	3477.31	2046.34	1263.06	2295.68	2050.77	1937.73	1635.73	1720.96	1523.02	543.435	543.435	543.435	543.435	479.06	440.584	5698.9	5129.11	5196.65	6381.5	5146.47	3838.99	1691.11	2037.72	1806.44	2849.9	4263.69	3666.12
6069	Fruitful Rim	FR	California	CA	San Benito		3603.03	315.545	94.649	110.506	131.753	69.7008	26.1018	761.085	796.706	764.204	1319.35	1020.71	539.997	758.567	793.58	758.464	1309.01	1011.21	537.074	782.336	752.455	710.018	699.876	866.265	800.6	335.238	335.238	335.238	335.238	287.026	275.331	2191.69	1975.92	1914.23	2475.88	2234.21	1639.11	3133.58	1085.82	1344.7	1527.7	1123.95	603.114
6071	Fruitful Rim	FR	California	CA	San Bernardino		52104.8	54.2939	54.5219	55.5941	48.4317	37.8112	32.1229	42.1982	32.8946	37.4069	100.091	67.7698	21.078	33.9044	21.1409	19.5316	70.2342	35.7543	11.3298	460.13	485.484	489.198	389.847	320.107	220.083	457.374	457.374	457.374	457.374	466.169	374.571	1005.7	1018.52	1021.7	965.887	859.842	638.106	11364.1	13082.9	12311.3	12951.2	13561.6	13866.4
6073	Fruitful Rim	FR	California	CA	San Diego		11026.4	17.9069	15.9775	12.8371	21.9316	13.0596	11.9924	1065.64	983.321	928.801	1953.92	1549.23	787.368	920.807	808.162	667.928	1535.88	1143.08	659.906	612.273	453.956	394.363	326.461	394.392	277.377	646.824	646.824	646.824	646.824	679.969	650.027	2197.81	1924.92	1721.95	2531.09	2230.5	1599.3	395.913	411.522	309.603	553.477	347.149	478.979
6075	Fruitful Rim	FR	California	CA	San Francisco		121.513	0	0.00519535	0.0138483	0	0.00859784	0.0147261	779.663	783.144	1058.25	1527.13	1449.02	404.299	53.7474	42.4729	32.6093	34.9298	46.8255	0	0	0.0130548	0.000274176	0	0	16.4592	441.141	441.141	441.141	441.141	161.063	166.941	494.888	483.632	473.764	476.071	207.897	183.414	0	197.182	175.341	0	36.8804	49.1304
6077	Fruitful Rim	FR	California	CA	San Joaquin		3684.17	2632.47	2753.99	2540.74	3488.32	3106.51	2336.93	7035.68	5825.9	6876.4	11028.5	7825.95	6461.78	6963.31	5740.11	6744.66	10799.9	7583.73	6387.41	4055.61	3885.64	4380.38	4303.76	4621.14	4389.66	572.301	572.301	572.301	572.301	496.992	431.944	14223.7	12952	14238.1	19164.3	15808.4	13546	4353.19	4510.77	4134.6	5525.33	5747.8	4107.78
6079	Fruitful Rim	FR	California	CA	San Luis Obispo		8560.71	163.733	175.786	124.337	183.557	143.219	104.745	744.141	448.578	780.241	1275.6	1172.36	688.847	735.671	438.647	764.883	1251.21	1148.3	681.499	707.958	611.993	748.559	646.336	435.5	343.02	283.237	283.237	283.237	283.237	298.164	278.286	1890.6	1509.66	1921.02	2364.34	2025.18	1407.55	1028.66	1220.24	937.609	1457.39	1011.33	867.643
6081	Fruitful Rim	FR	California	CA	San Mateo		1178.52	78.3861	66.8927	23.8154	46.8682	38.7531	16.337	1665.04	1534.45	2143.17	3244.91	2274.37	676.917	1168.34	990.992	1318.56	2044.93	1154.7	326.703	202.085	313.539	194.535	182.8	301.831	240.159	365.094	365.094	365.094	365.094	369.7	431.623	1813.91	1736.52	1902	2639.69	1864.99	1014.82	1008.81	987.046	470.648	871.129	1087.56	561.239
6083	Fruitful Rim	FR	California	CA	Santa Barbara		7123.35	160.875	99.7097	108.835	93.9398	114.471	39.2476	1527.04	1598.01	2155.38	2774.52	2785.09	2189.37	1504.49	1572.78	2117.87	2717.42	2730.39	2172.64	654.632	609.702	646.858	478.141	705.835	452.023	316.275	316.275	316.275	316.275	405.19	340.031	2636.28	2598.46	3189.84	3605.77	3955.88	3003.94	1959.03	1226.14	1218.55	1067.24	1612.41	522.089
6085	Fruitful Rim	FR	California	CA	Santa Clara		3355.94	86.6456	64.3926	51.1591	84.5483	141.86	55.1481	1244.88	1610.04	1261.61	2300.76	2379.7	1520.32	867.934	1196.06	620.078	1343.67	1450.33	1226.86	724.395	544.843	538.225	451.148	430.335	324.33	538.405	538.405	538.405	538.405	521.776	516.549	2217.38	2343.7	1747.87	2417.77	2544.3	2122.89	1608.13	1304.35	1340.73	2252.5	3532.52	1192.51
6087	Fruitful Rim	FR	California	CA	Santa Cruz		1167.29	39.0758	20.8372	20.0176	13.6154	38.4313	56.3929	3591.94	4225.06	4283.05	5335.28	5959.87	6313.97	3462.28	4083.58	4068.4	5007.69	5653.96	6219.75	178.152	198.777	374.479	158.373	99.0332	666.711	519.665	519.665	519.665	519.665	409.773	439.964	4199.17	4822.86	4982.56	5699.34	6201.2	7382.82	417.543	230.034	207.875	139.691	469.952	395.828
6089	Basin and Range	BR	California	CA	Shasta	BR25	9989.61	120.909	141.145	82.058	107.495	76.4265	41.8844	93.9949	89.6975	47.3349	117.029	97.4626	76.3351	89.8918	84.5099	39.7318	105.116	85.7221	72.9045	188.933	241.19	200.457	191.354	180.26	151.045	255.811	255.811	255.811	255.811	283.7	235.503	655.544	722.656	578.058	659.776	626.109	501.338	4988.74	5561.38	3405.09	3759.78	4695.31	2805.35
6091	Basin and Range	BR	California	CA	Sierra	BR16	2480.67	44.4071	42.5265	55.4096	76.7007	45.2731	37.2488	8.53801	5.56139	2.4495	10.7301	12.6515	0.106988	8.33685	5.35016	2.12977	10.266	12.233	0	139.984	129.454	65.5207	124.537	78.4612	104.844	250.234	250.234	250.234	250.234	268.255	246.844	442.962	427.565	373.294	461.738	404.223	388.937	3358.55	2001.24	2314.19	2816.88	4450.27	5681.28
6093	Basin and Range	BR	California	CA	Siskiyou	BR25	16440.1	313.587	304.722	401.433	507.499	475.569	462.329	185.191	126.01	161.724	266.993	314.012	253.192	184.721	125.486	160.964	265.92	312.989	252.899	229.426	257.505	239.949	195.179	170.487	160.22	146.569	146.569	146.569	146.569	153.119	158.803	874.303	834.282	948.914	1115.17	1112.16	1034.25	6774.9	7661.49	8951.3	10593.5	11752.2	9640.19
6095	Fruitful Rim	FR	California	CA	Solano		2181.01	816.727	1392.41	2091.28	2835.63	2660.09	2527	2522.28	1953.99	2268.91	3455.51	3178.45	2491.62	2437.94	1843.44	2105.37	3186.91	2926.03	2416.03	943.503	988.329	980.95	1148.41	1238.84	1521.2	472.449	472.449	472.449	472.449	378.163	343.38	4670.62	4696.63	5650.05	7643.39	7203.12	6807.61	2490.83	4257.37	5378.51	7844.83	9252.93	8028.31
6097	Fruitful Rim	FR	California	CA	Sonoma		4141.22	91.9169	95.7558	77.8385	126.186	96.3084	113.936	631.25	842.446	1239.07	2239.23	1548.34	824.804	584.812	786.41	1151.38	2100.88	1417.59	784.649	1476.69	1761.95	1825.27	1686.25	1759.35	1714.96	271.665	271.665	271.665	271.665	191.29	219.586	2425.08	2915.79	3326.16	4184.98	3464.54	2833.13	586.55	664.479	551.069	792.695	733.192	892.528
6099	Fruitful Rim	FR	California	CA	Stanislaus		3918.8	1362.29	1611.09	1586.26	1992.97	1698.34	1188.61	4536.34	4107.77	4893.87	7598.03	6958.53	4933.32	4492.41	4049.68	4804.09	7444.31	6802.02	4886.62	7298.37	6824.49	6932.05	6984.19	8254.46	8863.34	533.135	533.135	533.135	533.135	454.56	389.508	13686.2	13018.4	13855.5	16954.6	17209.4	15328.1	3658.1	4199.13	4025.3	4727.29	4682.86	3376.46
6101	Fruitful Rim	FR	California	CA	Sutter		1577.12	593.503	741.352	784.18	825.318	857.292	684.324	7456.6	6957.93	8384.87	9413.23	6928.1	6682.96	7440.6	6938.22	8353.06	9362.29	6871.9	6666.37	532.527	531.833	1021.85	1036.18	622.741	575.555	402.151	402.151	402.151	402.151	369.186	290.581	8968.78	8613.56	10561.2	11625.9	8721.12	8216.83	781.862	1066.52	1028.61	1080.02	1217.39	966.804
6103	Fruitful Rim	FR	California	CA	Tehama		7633.38	156.435	154.101	113.601	186.836	143.127	84.0968	391.025	238.307	362.843	443.935	510.038	342.694	389.564	236.55	360.165	439.823	505.752	341.43	610.512	628.405	759.719	494.254	372.66	591.448	293.311	293.311	293.311	293.311	249.988	224.997	1449.82	1312.37	1526.8	1414.22	1271.53	1241.97	1840.09	2404.21	1686.99	2499.66	2865.52	1775.39
6105	Basin and Range	BR	California	CA	Trinity	BR25	8297.36	9.22018	4.42502	4.59925	7.59434	4.04839	0.53531	6.14991	0.975491	3.4028	3.40348	3.22183	2.00339	5.9032	0.710829	3.02452	2.86462	2.68585	1.85094	35.8995	51.9744	42.3952	29.8214	98.318	52.8218	185.262	185.262	185.262	185.262	150.185	194.512	236.285	242.373	235.281	225.543	255.237	249.72	2670.1	1286.55	1412.09	3746.59	2780.74	526.659
6107	Fruitful Rim	FR	California	CA	Tulare		12554.6	984.521	1091.11	1189.27	1650.26	1437.95	1161.43	2714.58	2199.48	2517.39	3714.06	2651.33	1988.3	2706.11	2189.27	2501.57	3688.95	2624.24	1979.79	1875.86	2567.83	3156.42	4305.38	4899.5	5076.85	301.665	301.665	301.665	301.665	354.821	308.713	5868.16	6149.88	7148.93	9946.25	9316.51	8526.79	4006.13	4881.58	5246.03	6644.7	6983.47	5318.24
6109	Basin and Range	BR	California	CA	Tuolumne	BR17	5884.18	6.67713	11.8973	13.8812	22.3537	5.055	1.84497	32.6059	4.6382	5.67973	10.9063	14.1562	8.17696	30.7069	2.25554	2.13245	5.33782	8.864	6.73113	120.146	235.446	230.799	263	122.184	117.45	244.885	244.885	244.885	244.885	256.747	240.954	402.415	494.484	491.698	535.576	392.851	366.981	752.607	1571.91	1506.79	2572.02	1307.37	963.234
6111	Fruitful Rim	FR	California	CA	Ventura		4816.95	37.9183	45.3301	148.647	52.0247	48.3739	28.3792	3237.98	3624.84	3009.81	5585.65	5074.75	3637.99	3157.65	3533.99	2871.71	5363.34	4858.67	3572.19	203.561	604.352	401.97	110.855	135.845	148.912	450.653	450.653	450.653	450.653	556.956	465.821	3849.78	4634.32	3872.98	5976.87	5599.85	4215.3	336.868	412.587	1339.14	498.769	505.692	334.173
6113	Fruitful Rim	FR	California	CA	Yolo		2641.94	2163.85	2113.55	2335.82	4326.1	4360.29	2344.34	4609.28	4343.86	5994.76	6623.59	5027.36	3496.9	4587.16	4317.08	5952.56	6551.22	4952.4	3473.9	514.173	944.133	848.72	523.565	971.619	643.816	389.389	389.389	389.389	389.389	273.493	246.959	7654.57	7764.15	9526.49	11790.3	10557.8	6709.01	3754.24	3778.12	4005.54	7615.69	9143.9	4986.62
6115	Fruitful Rim	FR	California	CA	Yuba		1668.32	156.309	174.226	122.871	85.523	89.1087	57.1538	2128.45	1818.2	2245.58	2475.78	2328.82	1644.75	2115.19	1802.71	2223.9	2442.88	2292.18	1633.75	996.373	910.657	821.942	790.406	537.571	656.566	449.604	449.604	449.604	449.604	435.886	367.763	3717.48	3337.2	3618.32	3768.41	3354.75	2715.24	656.389	710.565	522.261	362.572	517.33	262.493
8001	Prairie Gateway	PG	Colorado	CO	Adams	PG25	3090.27	338.154	303.347	324.476	302.429	317.151	168.309	1512.29	1123.12	1467.6	1663.29	1349.78	954.288	1464.05	1033.18	1426.95	1466.72	1294.17	916.751	635.877	431.357	404.778	347.121	355.099	392.656	279.69	279.69	279.69	279.69	327.137	301.861	2717.77	2047.57	2435.9	2395.95	2293.55	1779.58	484.476	460.623	467.373	399.663	442.796	233.538
8003	Basin and Range	BR	Colorado	CO	Alamosa	BR14	1869.91	931.149	991.964	1137.73	1570.32	1466.19	846.131	1731.85	1738.38	2060.32	2238.79	2158.72	2490.21	1729.98	1735	2058.98	2232.89	2157.27	2489.29	390.808	384.609	459.267	305.748	281.862	316.695	116.254	116.254	116.254	116.254	174.37	159.545	3168.19	3227.83	3772.23	4225.21	4079.7	3811.66	3993.51	4263.39	5127.79	6525.44	7436.8	5470
8005	Prairie Gateway	PG	Colorado	CO	Arapahoe	PG25	2073.84	115.466	115.761	126.221	128.363	97.9278	58.5566	293.156	405.6	326.39	769.346	407.138	318.726	165.065	154.902	221.493	270.959	275.273	230.487	466.597	389.422	486.59	249.336	224.384	254.891	266.167	266.167	266.167	266.167	320.789	299.578	1013.29	926.252	1100.47	914.826	918.374	843.512	381.275	365.342	383.164	379.656	331.588	218.776
8007	Basin and Range	BR	Colorado	CO	Archuleta	BR13	3497.83	61.1098	106.651	53.2571	51.9148	51.0606	56.7001	27.4167	16.2518	20.0779	14.0404	23.0156	22.2446	27.1849	15.7741	19.7835	12.3356	22.5304	21.9623	183.936	131.692	169.039	103.637	121.493	201.202	148.736	148.736	148.736	148.736	326.218	288.434	420.967	402.853	390.816	316.624	521.302	568.299	2407.22	3905.17	2610.11	1682.1	2332.01	3709.62
8009	Prairie Gateway	PG	Colorado	CO	Baca	PG20	6602.51	76.0147	93.1499	136.185	107.412	204.745	78.6089	477.087	457.171	617.158	496.132	943.185	748.179	476.989	457.018	617.101	495.907	943.137	748.152	516.677	384.659	527.687	410.18	626.344	385.337	217.46	217.46	217.46	217.46	261.867	230.493	1287.14	1152.29	1498.43	1230.96	2036.09	1442.59	182.438	233.787	351.245	290.801	464.798	146.976
8011	Prairie Gateway	PG	Colorado	CO	Bent	PG20	4000.53	634.136	947.015	932.916	401.581	990.815	352.381	152.822	149.596	279.885	115.786	181.288	112.055	152.597	149.26	279.743	115.13	181.137	111.964	576.645	579.428	659.886	749.064	723.719	580.495	194.099	194.099	194.099	194.099	209.601	207.383	1557.48	1869.8	2066.64	1459.87	2105.27	1252.22	6097.19	7856.84	5374.08	2383.58	5274.43	3252.12
8013	Northern Great Plains	GP	Colorado	CO	Boulder	GP2	1923.32	595.764	703.231	635.686	498.62	688.157	485.582	710.739	701.673	691.001	892.836	629.738	383.368	642.715	568.01	633.356	640.675	565.983	342.567	719.3	1173.46	342.49	274.666	342.387	363.453	205.216	205.216	205.216	205.216	461.424	348.681	2162.99	2649.91	1816.75	1619.18	2057.95	1540.28	4117.93	5202.27	5155.34	4383.17	6009.3	5883.03
8014	Northern Great Plains	GP	Colorado	CO	Broomfield		87.4267	0	0	0	0	449.201	403.788	0	0	0	1186.06	614	449.678	0	0	0	0	234.514	185.965	0	0	0	0	159.976	73.3284	353.356	353.356	353.356	353.356	524.087	386.97	353.356	353.356	353.356	353.356	1367.78	1050.05	#DIV/0!	#DIV/0!	#DIV/0!	#DIV/0!	1962.86	789.222
8015	Basin and Range	BR	Colorado	CO	Chaffee	BR23	2631.83	137.973	140.863	167.2	78.4742	155.43	96.1072	48.8173	52.7989	103.36	52.0115	47.8467	44.3969	47.6918	50.7806	102.453	47.6589	46.7418	43.7062	120.875	87.6286	134.493	86.1129	88.7929	174.072	99.7477	99.7477	99.7477	99.7477	212.53	208.646	406.288	379.02	503.894	311.994	503.494	522.531	4475.3	5226.75	4442.77	1943.67	4621.53	3933.44
8017	Prairie Gateway	PG	Colorado	CO	Cheyenne	PG26	4615.83	74.1382	75.1659	32.4506	63.052	81.084	32.4771	420.721	344.902	638.48	559.925	892.701	682.286	420.662	344.791	638.443	559.783	892.671	682.269	293.35	382.276	612.546	403.958	495.961	489.476	214.517	214.517	214.517	214.517	246.515	241.973	1002.67	1016.75	1497.96	1241.31	1716.23	1446.2	357.1	190.645	85.3036	170.552	180.619	69.0312
8019	Basin and Range	BR	Colorado	CO	Clear Creek		1024.83	6.49017	3.98982	2.28016	0.418342	4.8082	1.65594	5.72876	8.45018	1.56021	9.01718	1.63615	1.74868	3.71184	4.78518	0	1.95826	0	0.79322	23.3596	9.59233	9.61124	0	27.1634	8.36598	159.627	159.627	159.627	159.627	372.459	310.845	193.189	177.994	171.518	162.004	404.431	321.66	4877.09	666.043	516.022	183.926	850.897	1402.52
8021	Basin and Range	BR	Colorado	CO	Conejos	BR13	3309.19	758.184	1003.98	1013.85	780.071	1333.6	1172.37	338.923	362.725	392.202	256.618	343.397	235.767	338.494	361.996	391.906	255.319	343.087	235.582	661.531	672.792	687.207	252.893	543.846	491.917	121.569	121.569	121.569	121.569	218.338	213.142	1879.78	2160.34	2214.53	1409.85	2438.87	2113.01	4920.6	5965.3	6120.08	4612.92	8864.33	8512.09
8023	Basin and Range	BR	Colorado	CO	Costilla	BR14	3193.47	273.525	342.369	428.332	601.818	681.332	491.605	358.649	379.206	629.259	440.994	420.835	455.339	358.502	378.953	629.15	440.532	420.725	455.273	193.739	154.746	234.433	230.739	145.685	117.06	122.602	122.602	122.602	122.602	215.075	217.791	948.369	998.67	1414.52	1395.69	1462.82	1281.73	2691.98	3976.99	4252.9	6804.92	9105.85	7774.9
8025	Prairie Gateway	PG	Colorado	CO	Crowley	PG26	2074.29	444.246	293.965	340.142	189.407	325.034	131.613	141.428	152.534	221.736	50.7817	49.8003	53.2964	141.192	151.913	221.445	49.3428	49.4212	53.1026	1149.48	1127	1023.54	736.961	1005.91	1202.23	184.901	184.901	184.901	184.901	210.99	193.594	1919.82	1757.78	1770.03	1160.61	1591.35	1580.54	3860.8	3072.97	3246.24	1779.3	2671.28	1488.44
8027	Prairie Gateway	PG	Colorado	CO	Custer	PG25	1917.3	143.236	118.832	97.0612	58.7634	50.4553	42.6072	153.879	137.136	175.663	81.5184	104.519	63.3325	153.745	136.853	175.483	80.5979	104.262	63.1746	329.608	302.842	252.434	204.152	232.324	254.661	127.852	127.852	127.852	127.852	237.912	233.721	754.441	686.38	652.831	471.366	624.954	594.164	2366.57	1962.96	1914.53	904.473	919.401	993.415
8029	Basin and Range	BR	Colorado	CO	Delta	BR23	2968.38	583.405	648.058	662.592	505.591	595.142	459.301	410.62	624.289	529.312	240.684	447.005	462.061	408.751	620.827	527.739	233.25	445.073	460.903	701.628	899.162	879.977	640.007	648.629	620.274	143.03	143.03	143.03	143.03	214.656	219.597	1836.81	2311.08	2213.34	1521.88	1903.5	1760.08	5522.02	6033.69	6472.41	4686.38	6486.64	5548.66
8031	Prairie Gateway	PG	Colorado	CO	Denver		403.162	0.0860589	0	0.0838703	0	0.41412	9.0207e-05	755.274	1281.07	478.602	1946.89	474.599	280.815	37.7367	39.535	14.7967	0	0	0	3.14302	11.4098	4.46086	11.9059	34.8222	18.7763	363.754	363.754	363.754	363.754	634.282	522.369	404.719	414.698	383.095	375.659	669.518	541.146	267.922	#DIV/0!	516.022	0	199.305	0.204244
8033	Basin and Range	BR	Colorado	CO	Dolores	BR12	2781.13	127.484	232.379	328.618	115.559	311.246	174.075	69.1313	53.0062	72.1196	137.699	158.561	45.4887	69.0652	52.9044	72.0714	137.466	158.5	45.4522	103.706	145.628	169.114	154.548	135.285	148.247	174.44	174.44	174.44	174.44	275.108	284.266	474.696	605.351	744.243	582.013	880.139	652.04	1252.91	2131.72	3301.08	960.435	2606.13	1636.86
8035	Prairie Gateway	PG	Colorado	CO	Douglas	PG25	2157.76	154.842	135.185	145.829	152.765	165.72	86.3408	79.3336	69.6407	108.798	148.751	153.26	97.2122	71.3902	44.8905	89.5749	0	103.333	63.104	289.903	304.74	296.059	241.292	281.765	277.007	240.731	240.731	240.731	240.731	368.202	332.788	756.866	725.546	772.195	634.788	919.02	759.239	2604.77	1860.89	1959.86	1599.35	2519.77	1975.56
8037	Basin and Range	BR	Colorado	CO	Eagle	BR23	4372.03	169.516	96.8025	100.77	41.384	66.0647	31.9375	25.3038	37.2708	30.3592	18.6798	18.3654	30.8731	24.3592	34.7752	28.9266	10.7872	16.1203	29.4708	251.729	240.687	200.734	70.6552	96.6321	111.686	129.73	129.73	129.73	129.73	219.843	227.133	575.336	501.995	460.162	252.557	398.66	400.227	7153.24	3923.2	5672.55	2687.02	5788.1	2313.51
8039	Prairie Gateway	PG	Colorado	CO	Elbert	PG25	4802.47	234.386	264.223	197.578	127.308	356.543	88.791	121.496	80.1196	180.595	109.743	197.221	115.799	121.175	79.4013	180.114	106.979	196.517	115.358	555.004	574.613	609.529	552.142	536.44	445.654	213.871	213.871	213.871	213.871	242.133	241.103	1124.44	1132.11	1201.09	1000.3	1331.63	890.906	1412.56	1397.43	1311.91	698.486	1888.85	583.668
8041	Prairie Gateway	PG	Colorado	CO	El Paso	PG25	5528.56	142.019	139.648	156.887	127.906	118.642	55.7596	134.474	158.302	145.28	236.546	142.499	99.8563	97.0051	87.6024	113.945	84.5797	101.637	72.4904	395.855	407.882	415.548	297.107	301.397	239.746	211.1	211.1	211.1	211.1	296.338	267.051	845.979	846.233	897.481	720.693	818.014	635.048	2147.44	2191.6	2737.32	1599.86	1827.95	1419.7
8043	Prairie Gateway	PG	Colorado	CO	Fremont	PG25	3956.74	104.831	88.7119	116.32	55.9084	106.14	40.01	41.2054	64.1046	39.8073	62.9871	45.7651	38.3746	38.9318	60.1167	37.6918	53.2567	43.397	36.9811	222.721	302.376	245.193	202.471	257.483	292.181	121.707	121.707	121.707	121.707	242.801	230.551	488.191	572.912	520.911	433.343	649.82	599.724	5013.78	4680.87	5965.36	1678.29	4058.66	2212.24
8045	Basin and Range	BR	Colorado	CO	Garfield	BR23	7686.12	259.06	252.606	279.093	134.107	199.531	131.771	58.8918	47.3637	113.622	71.5894	61.9535	31.3773	58.1457	45.7832	112.85	67.4956	60.7691	30.6187	266.888	258.883	272.057	178.062	161.364	152.728	182.937	182.937	182.937	182.937	241.723	248.409	767.031	740.209	846.937	562.602	663.387	563.526	6345.87	6257.93	8414.97	3339.23	7513.94	5418.85
8047	Basin and Range	BR	Colorado	CO	Gilpin	BR24	389.878	30.283	20.0034	10.2796	2.87929	13.4807	3.02272	2.11348	3.86018	1.97814	313.856	2.54648	1.75287	0	0	0	303.7	0	0	60.9606	76.1433	68.5128	42.3691	83.2884	36.4181	200.224	200.224	200.224	200.224	456.467	362.411	291.467	296.37	279.016	549.173	553.236	401.852	684.002	6466.94	516.022	1027.39	4230.44	748.615
8049	Basin and Range	BR	Colorado	CO	Grand	BR32	4840.41	54.9387	49.209	43.604	54.1573	43.1189	27.303	65.5143	55.504	44.391	1.42993	18.3906	11.815	65.2203	54.9679	44.121	0	18.0019	11.5881	234.632	224.352	185.73	122.24	132.523	158.23	146.142	146.142	146.142	146.142	234.328	226.255	500.933	474.671	419.597	322.54	427.972	423.376	1227.13	1310.35	1358.47	1304.23	1328.17	936.748
8051	Basin and Range	BR	Colorado	CO	Gunnison	BR23	8487.75	35.841	33.6504	23.2704	31.853	21.1032	24.1338	19.6722	20.8753	32.4949	26.66	12.5042	7.54491	19.4933	20.5129	32.3303	25.8907	12.3043	7.42257	195.784	178.369	96.3164	72.3091	61.931	110.359	118.75	118.75	118.75	118.75	206.502	226.095	369.867	351.282	270.667	248.802	301.841	368.01	1608.3	1478.03	1275.79	1139.9	1308.38	1215.83
8053	Basin and Range	BR	Colorado	CO	Hinsdale		2910.95	2.68151	3.2044	2.965	7.3558	0.729645	1.34622	28.7597	18.5593	4.52407	0.0724557	1.77957	0.429531	28.746	18.5331	4.50851	0	1.76083	0.418892	14.8063	35.2745	14.5215	19.3624	18.6063	26.2526	136.479	136.479	136.479	136.479	244.407	226.148	182.713	193.491	158.474	163.197	265.504	254.166	984.605	1244.3	1058.44	1260.69	666.888	855.434
8055	Prairie Gateway	PG	Colorado	CO	Huerfano	PG19	4125.73	152.998	172.461	125.979	50.725	130.464	54.6856	60.185	52.1318	48.4974	8.39763	12.3038	2.96064	59.9239	51.7106	48.2936	7.53968	12.1131	2.85701	312.952	342.843	467.267	361.009	259.113	259.201	152.155	152.155	152.155	152.155	215.083	208.36	678.029	719.17	793.695	571.429	616.774	525.104	4398.26	6231.97	4610.81	859.159	3718.5	2222.41
8057	Basin and Range	BR	Colorado	CO	Jackson	BR32	4220.25	85.964	157.397	109.546	90.9197	82.8702	51.7576	175.789	110.476	248.807	205.061	91.5693	73.7872	175.745	110.402	248.782	204.956	91.5465	73.7745	430.967	526.5	390.585	308.231	247.98	225.984	173.496	173.496	173.496	173.496	226.337	217.835	866.172	967.795	922.409	777.603	648.733	569.351	866.248	1653.73	1323.13	878.358	1076.63	823.571
8059	Northern Great Plains	GP	Colorado	CO	Jefferson	GP2	2002	110	59.7222	51.4378	45.0411	61.5533	21.5886	306.773	371.732	198.296	659.884	162.169	118.089	151.039	78.3931	74.4938	112.774	29.7633	35.7325	169.91	169.297	196.98	152.678	124.546	132.672	218.037	218.037	218.037	218.037	504.972	405.238	648.986	525.45	540.949	528.531	720.835	595.231	2621.53	1993.99	1742.2	1202.68	2001.1	1055.65
8061	Prairie Gateway	PG	Colorado	CO	Kiowa	PG26	4631.36	59.9001	37.4983	47.7078	64.7724	93.1462	37.739	318.689	294.722	417.098	227.587	626.986	552.299	318.648	294.658	417.074	227.496	626.966	552.287	325.896	305.08	360.714	248.551	320.884	704.08	205.717	205.717	205.717	205.717	235.371	228.363	910.161	842.954	1031.21	746.537	1276.37	1522.47	136.889	86.5368	110.615	148.795	172.839	60.5454
8063	Prairie Gateway	PG	Colorado	CO	Kit Carson	PG26	5604.6	189.662	176.475	176.397	228.669	288.416	133.431	1816.26	1396.98	1881.34	1397.86	1750.26	1795.3	1816.05	1396.62	1881.2	1397.22	1750.11	1795.21	870.84	986.854	913.894	1225.92	1376.04	1502.59	211.74	211.74	211.74	211.74	246.657	238.834	3088.29	2771.69	3183.23	3063.54	3661.22	3670.07	305.523	293.702	291.207	372.722	450.941	211.835
8065	Basin and Range	BR	Colorado	CO	Lake	BR23	991.123	4.82092	8.68507	9.78936	13.5363	3.64452	1.80178	7.31998	6.55519	7.25584	5.57729	6.46617	0.75133	5.7561	3.71094	6.0189	0	5.1716	0	19.9562	57.2572	76.0616	48.1329	53.1076	23.3532	125.927	125.927	125.927	125.927	219.34	203.218	156.46	195.58	217.797	187.596	281.264	228.373	1145.2	718.794	637.483	842.276	145.943	554.368
8067	Basin and Range	BR	Colorado	CO	La Plata	BR13	4411.46	426.715	433.932	370.686	177.859	337.4	213.452	201.028	236.077	180.759	116.907	196.23	159.879	199.167	232.357	179.04	108.727	194.038	158.475	410.762	381.939	405.021	293.945	315.375	300.004	182.07	182.07	182.07	182.07	333.952	290.939	1218.71	1230.3	1136.82	762.601	1180.76	962.871	4262.24	4371.14	4434.19	1737.17	4790.78	2709.09
8069	Northern Great Plains	GP	Colorado	CO	Larimer	GP2	6840.3	305.353	304.111	320.624	234.587	260.364	261.268	481.308	360.01	459.681	316.983	281.94	247.903	471.251	339.676	450.53	271.68	269.761	239.883	620.493	555.303	496.753	505.497	420.756	333.668	183.745	183.745	183.745	183.745	337.086	293.506	1580.84	1382.84	1451.65	1195.51	1287.97	1128.33	3623.74	3924	4255.6	2834.39	3667.88	4150.63
8071	Prairie Gateway	PG	Colorado	CO	Las Animas	PG19	12325.9	83.0773	94.9636	99.5566	67.8118	99.0011	31.6688	33.8073	24.9585	40.4796	12.4073	16.4524	6.07412	33.6352	24.6696	40.3637	11.8857	16.322	6.0016	272.758	305.967	340.196	238.311	214.651	211.043	165.061	165.061	165.061	165.061	223.803	208.875	554.531	590.661	645.177	483.069	553.777	457.588	3096.77	3047.46	3943.27	1019.82	2753.54	1357.38
8073	Prairie Gateway	PG	Colorado	CO	Lincoln	PG26	6690.85	69.0366	57.9863	72.9271	97.1302	89.3402	32.4943	426.158	246.675	280.93	339.721	388.569	321.402	426.067	246.475	280.85	339.387	388.496	321.359	477.998	449.675	412.91	377.845	333.068	261.42	191.884	191.884	191.884	191.884	229.137	225.872	1164.99	946.02	958.57	1006.25	1040.04	841.145	241.271	201.564	334.302	328.872	256.456	92.3758
8075	Northern Great Plains	GP	Colorado	CO	Logan	GP3	4796.7	665.841	800.393	830.275	933.559	1041.74	640.936	1358.76	1008.77	1302.95	1002.28	1291.41	1335.88	1357.92	1007.38	1302.36	999.53	1290.72	1335.45	1342.58	1850.84	1958.23	2179.05	1817.31	1794.69	204.306	204.306	204.306	204.306	233.948	229.785	3570.65	3862.93	4295.17	4316.45	4383.72	4000.87	1417.65	1760.29	1878.49	1941.13	2047.66	1472.22
8077	Basin and Range	BR	Colorado	CO	Mesa	BR22	8697.69	256.44	318.458	293.257	321.115	288.449	214.786	237.326	209.441	243.956	189.334	191.714	196.965	234.395	203.561	241.426	177.206	188.213	194.731	326.051	330.154	380.79	289.214	154.846	183.479	166.036	166.036	166.036	166.036	247.414	251.342	982.922	1018.21	1081.51	953.572	878.922	844.338	5644.27	7280.39	6815.18	5755.13	4726	6465.46
8079	Basin and Range	BR	Colorado	CO	Mineral		2267.71	4.18417	4.01927	0	0.753399	1.41659	0.176904	2.54618	0.0436564	0.0210429	0.102535	0.0247954	0.0123076	2.51575	0	0	0	0	0	14.6675	18.3493	13.6371	16.649	9.33074	8.40906	117.486	117.486	117.486	117.486	257.738	235.78	138.854	139.855	131.124	134.889	268.485	244.366	709.91	705.846	0	1311.11	452.052	183.576
8081	Basin and Range	BR	Colorado	CO	Moffat	BR31	12332.9	65.0544	81.3519	92.9021	64.1435	98.3881	38.8373	19.2544	26.3815	37.1478	28.6584	33.2504	14.3978	19.1212	26.1471	37.0518	28.2331	33.1451	14.3364	152.412	172.167	211.241	228.664	170.747	156.528	154.196	154.196	154.196	154.196	201.967	190.964	390.784	433.862	495.392	475.236	504.247	400.666	1586.71	1994.14	2718.55	1209.32	2218.6	989.751
8083	Basin and Range	BR	Colorado	CO	Montezuma	BR12	5288.56	341.834	565.59	720.195	250.49	583.917	545.05	83.8216	241.121	219.909	162.344	189.231	272.196	83.0675	239.725	219.282	159.57	188.51	271.763	291.593	281.786	323.397	224.221	277.842	228.71	211.29	211.29	211.29	211.29	319.057	293.483	927.784	1298.39	1474.16	845.571	1369.33	1339.01	4154.92	6359.16	9145.17	2752.12	7343.25	7314.46
8085	Basin and Range	BR	Colorado	CO	Montrose	BR22	5816.28	377.919	396.149	412.511	428.816	418.428	244.572	473.084	380.785	438.376	229.701	368.31	382.476	472.149	379.032	437.542	225.66	367.158	381.77	579.385	534.982	590.244	437.381	413.669	260.278	139.438	139.438	139.438	139.438	228.547	243.771	1568.89	1449.6	1579.74	1231.3	1427.8	1130.39	5198.48	5848.81	6647.25	5780.8	6448.28	5024.61
8087	Northern Great Plains	GP	Colorado	CO	Morgan	GP3	3355.64	725.676	780.285	997.547	1171.81	1286.96	788.462	2711.27	2207.14	2636.66	2140.5	1498.99	1861.89	2709.57	2204.03	2635.32	2134.48	1497.51	1860.99	2918.62	3010.71	3310.77	3805.75	3432.7	2969.58	208.684	208.684	208.684	208.684	234.354	228.621	6562.55	6203.7	7152.33	7320.72	6451.52	5847.65	1750.91	1770.07	2417.48	2528.49	3304.16	2153.45
8089	Prairie Gateway	PG	Colorado	CO	Otero	PG20	3287.06	729.365	759.409	774.748	470.73	1133.42	791.455	601.032	438.697	625.323	247.294	374.966	400.81	599.39	436.052	624.303	243.301	374.05	400.268	1103.77	1192.8	1098.34	1018.46	964.857	917.059	174.997	174.997	174.997	174.997	193.991	180.854	2607.52	2563.25	2672.39	1907.48	2666.32	2289.64	2950.22	7759.16	9671.11	4006.64	9908.64	8651.4
8091	Basin and Range	BR	Colorado	CO	Ouray	BR23	1398.1	127.157	145.056	111.842	184.865	66.4929	50.438	136.29	97.0069	113.784	80.4142	101.682	65.9625	136.026	96.4691	113.498	78.9492	101.279	65.7032	437.403	361.547	450.153	349.869	300.186	267.412	153.74	153.74	153.74	153.74	226.207	241.792	854.326	756.812	829.234	767.424	694.164	625.345	2811.86	2684.75	2637.29	4162.87	2262.78	1730.75
8093	Basin and Range	BR	Colorado	CO	Park	BR24	5722.73	24.062	37.0345	22.4034	52.7716	62.187	9.71595	27.4332	12.3864	16.7248	8.11734	7.09222	2.70101	27.2501	11.9981	16.4702	6.66304	6.71755	2.48588	108.397	140.475	111.59	88.2073	91.9921	81.0474	118.022	118.022	118.022	118.022	252.343	231.803	277.731	307.529	268.485	265.664	413.239	325.052	1543.22	2993.83	1252.66	1634.76	1573.16	1353.51
8095	Prairie Gateway	PG	Colorado	CO	Phillips	PG31	1777.24	177.893	261.282	189.817	212.653	280.723	90.1139	3888.01	3192.24	4988.87	4045.58	3398.82	4909.48	3887.55	3191.46	4988.56	4044.27	3398.52	4909.3	799.232	877.197	845.087	1190.57	1093.31	1013.05	215.023	215.023	215.023	215.023	258.849	259.37	5079.7	4544.97	6238.48	5662.52	5031.4	6271.84	213.439	286.95	214.542	240.712	346.681	106.735
8097	Basin and Range	BR	Colorado	CO	Pitkin		2528.15	97.4569	95.8176	113.078	36.3017	57.5547	53.9254	21.3587	29.3282	31.1363	19.0605	9.90003	5.02147	20.3105	27.159	30.2031	15.0825	8.87009	4.34087	54.7101	78.8452	48.0832	51.5272	64.7459	81.0914	150.843	150.843	150.843	150.843	221.522	239.356	323.321	352.665	342.207	253.755	352.693	378.714	4501.53	7436.83	6907.39	4615.99	7514.21	7005.24
8099	Prairie Gateway	PG	Colorado	CO	Prowers	PG20	4241.9	1429.95	1716.76	1819.23	1289.34	1704.61	751.666	733.257	501.168	720.202	602.462	646.863	648.735	732.57	500.054	719.754	600.613	646.466	648.508	1213.29	1165.12	1178.07	1337.67	1176.65	955.434	217.448	217.448	217.448	217.448	254.92	233.366	3593.26	3599.39	3934.51	3445.07	3782.65	2588.97	3205.11	3766.38	4281.69	2535.29	3234.11	1639.78
8101	Prairie Gateway	PG	Colorado	CO	Pueblo	PG25	6222.55	198.566	195.216	193.572	141.339	182.397	99.1057	244.622	214.353	235.911	143.813	120.301	123.068	237.471	201.97	230.851	120.138	114.086	119.209	452.226	407.875	345.366	272.378	369.194	302.728	171.634	171.634	171.634	171.634	238.093	204.583	1059.9	976.696	941.424	705.49	903.771	725.626	2971.58	3254.57	3309.85	1848.71	3813.84	1721.83
8103	Basin and Range	BR	Colorado	CO	Rio Blanco	BR22	8312.98	66.77	77.4694	63.238	43.7076	77.2984	52.169	74.2269	75.098	79.718	47.6905	40.7621	36.0296	74.1218	74.9269	79.6546	47.4382	40.6949	35.9862	275.939	271.555	267.612	158.622	188.586	148.147	178.846	178.846	178.846	178.846	228.787	229.104	595.677	602.798	589.351	428.614	535.367	465.406	2277.61	3022.36	2320.06	1227.1	2876.69	2506.95
8105	Basin and Range	BR	Colorado	CO	Rio Grande	BR13	2379.64	520.441	833.224	1030.21	1185.17	1249.57	1545.51	2189.28	1960.8	2558.78	1913.9	2122.44	1978.74	2188.17	1958.99	2558.02	1910.63	2121.67	1978.28	457.978	408.913	372.202	226.575	255.806	331.006	103.94	103.94	103.94	103.94	211.005	193.173	3270.53	3305.07	4064.37	3426.31	3838.05	4047.97	2552.91	4066.61	4504.27	6285.9	6424.51	8624.01
8107	Basin and Range	BR	Colorado	CO	Routt	BR32	6135.19	101.546	138.654	166.876	104.682	205.66	91.9948	94.0191	64.1802	118.037	87.5691	65.1577	40.8627	93.613	63.3522	117.653	85.7029	64.6435	40.5451	339.66	320.715	343.179	266.699	261.713	341.147	201.155	201.155	201.155	201.155	240.065	239.157	735.973	723.876	828.862	658.238	772.082	712.844	1333.95	1960.43	2472.67	1165.11	2400.7	1188.88
8109	Basin and Range	BR	Colorado	CO	Saguache	BR23	8185.47	136.264	191.663	291.803	456.233	360.035	323.56	563.011	560.942	669.083	679.901	637.218	579.575	562.947	560.82	669.027	679.629	637.152	579.535	226.363	221.892	242.844	184.7	145.846	159.263	97.9579	97.9579	97.9579	97.9579	197.552	191.639	1023.53	1072.33	1301.63	1418.52	1340.59	1254	1783.63	2629.4	4207.81	5320.44	6159.52	5675.33
8111	Basin and Range	BR	Colorado	CO	San Juan		1006.03	0	0	0	0	0	0	0.127233	0.125245	0.0428444	0.196445	0.0550258	0.0341032	0	0	0	0	0	0	0	0	0	0	0	0	166.088	166.088	166.088	166.088	241.99	229.018	166.088	166.088	166.088	166.088	241.99	229.018	#DIV/0!	#DIV/0!	#DIV/0!	0	#DIV/0!	#DIV/0!
8113	Basin and Range	BR	Colorado	CO	San Miguel	BR22	3338.49	76.1468	96.1902	80.3663	27.2472	82.9125	35.0022	37.1725	54.7205	22.3558	16.0697	38.0712	9.7816	37.0272	54.3554	22.1572	15.0284	37.8075	9.61816	184.628	191.142	174.512	139.993	115.403	77.8955	164.867	164.867	164.867	164.867	242.417	254.996	462.669	506.555	441.903	347.136	478.54	377.511	2888.32	3494.65	2374.52	1035.46	3841.16	1976.41
8115	Northern Great Plains	GP	Colorado	CO	Sedgwick	GP3	1432.22	349.215	353.76	498.707	380.151	569.259	417.603	2569.74	1870.27	2449.34	1793.77	2281.7	2668.64	2569.38	1869.71	2449.13	1792.88	2281.51	2668.53	802.012	811.913	1061.15	841.416	541.699	682.906	217.875	217.875	217.875	217.875	261.591	255.228	3938.48	3253.25	4226.86	3232.33	3654.06	4024.26	553.247	610.984	894.267	728.089	1025.8	713.422
8117	Basin and Range	BR	Colorado	CO	Summit	BR23	1612.67	16.8048	23.9888	27.6268	11.4599	15.0727	14.7879	26.6223	19.0405	27.7611	19.9741	21.909	9.37094	24.7646	14.4456	25.1541	6.22225	18.2758	7.05713	64.0243	71.8872	106.495	58.31	65.4629	34.7295	121.76	121.76	121.76	121.76	246.774	227.453	227.354	232.082	281.036	197.752	345.586	284.027	638.63	1878.47	1558.5	828.962	843.722	1013.23
8119	Basin and Range	BR	Colorado	CO	Teller	BR24	1459.1	45.0072	36.2418	25.3482	46.1907	16.0955	5.87638	15.2854	19.7368	10.001	17.7172	5.56374	2.62706	13.034	15.1257	7.3592	4.81397	2.19556	0.557133	99.0014	178.533	182.389	116.087	148.946	84.2694	157.026	157.026	157.026	157.026	318.088	298.464	314.069	386.926	372.123	324.118	485.325	389.167	4685.96	3215.33	1888.68	1491.51	656.033	629.455
8121	Prairie Gateway	PG	Colorado	CO	Washington	PG26	6537.08	139.985	179.672	189.675	190.247	201.61	157.136	1162.62	597.553	1196.61	920.51	790.727	841.42	1162.52	597.388	1196.55	920.232	790.662	841.383	465.93	488.411	487.186	573.479	534.26	605.866	214.523	214.523	214.523	214.523	243.457	236.447	1982.95	1479.99	2087.93	1898.48	1769.99	1840.83	268.76	351.285	359.401	358.093	381.173	362.777
8123	Northern Great Plains	GP	Colorado	CO	Weld	GP2	10410.7	873.466	1052.1	1076.83	979.285	1217.15	692.169	1772.6	1641.94	1892.51	1529.57	1394.77	1439.65	1768.66	1634.71	1889.23	1511.14	1389.23	1435.9	3034.56	3150.85	3314.38	2919.38	2952.33	2879.66	197.833	197.833	197.833	197.833	262.973	240.653	5874.52	6035.5	6478.28	5607.63	5821.67	5248.38	2346.9	2917.36	3139.88	2868.97	3169.53	2094.42
8125	Prairie Gateway	PG	Colorado	CO	Yuma	PG31	6151.99	252.038	367.769	379.78	493.292	503.12	248.668	3254.16	2732.87	3493.92	2500.02	3371.41	3212.59	3253.9	2732.45	3493.76	2499.31	3371.24	3212.49	995.569	1801.96	2076.44	2301.9	2026.75	2088.84	211.385	211.385	211.385	211.385	242.661	240.57	4712.9	5113.56	6161.36	5505.88	6143.77	5790.56	539.741	802.902	911.874	1065.46	1096.08	622.614
9001	Northern Crescent	NC	Connecticut	CT	Fairfield		1686.03	26.7193	22.5661	10.7793	17.2365	16.2687	17.3345	405.493	398.47	493.289	849.728	1189.97	595.17	79.7686	12.176	22.5502	79.0921	123.637	83.6552	102.117	60.7911	37.6387	41.5178	53.0457	64.1068	1067.97	1067.97	1067.97	1067.97	1057.64	921.45	1276.57	1163.5	1138.94	1205.81	1250.59	1086.55	1621.55	1880.33	711.267	1356.48	1019.86	1450.49
9003	Northern Crescent	NC	Connecticut	CT	Hartford	NC11	1943.99	128.37	123.037	64.665	49.4421	71.9514	30.5354	1107.47	664.474	801.909	1494.4	1618.89	1074.91	831.13	335.669	419.554	877.594	749.306	671.326	278.416	216.371	223.347	121.666	125.442	144.906	922.925	922.925	922.925	922.925	871.606	790.519	2160.84	1598	1630.49	1971.63	1818.31	1637.29	1615.24	1667.52	930.983	772.426	1167.01	571.218
9005	Northern Crescent	NC	Connecticut	CT	Litchfield	NC11	2455.48	260.806	273.279	162.986	151.264	121.378	107.827	266.176	129.208	136.01	276.967	290.14	332.585	241.194	97.853	98.3268	215.472	203.308	293.657	565.325	469.399	407.946	318.245	294.007	307.04	872.449	872.449	872.449	872.449	846.234	790.69	1939.77	1712.98	1541.71	1557.43	1464.93	1499.21	3319.99	3470.31	2208.78	2203.84	1880.1	1758.13
9007	Northern Crescent	NC	Connecticut	CT	Middlesex	NC11	992.896	84.9222	81.9162	34.5398	47.7354	37.2653	38.1277	465.967	139.093	186.948	368.554	388.406	238.115	402.717	60.5512	89.9977	205.536	155.253	130.752	263.525	221.205	141.672	130.624	121.504	157.738	968.528	968.528	968.528	968.528	909.279	841.175	1719.69	1332.2	1234.74	1352.42	1223.3	1167.79	1837.03	1939.41	1060.35	1374.95	1234.54	1210.49
9009	Northern Crescent	NC	Connecticut	CT	New Haven	NC11	1604.94	139.195	117.64	56.1672	57.0714	94.3816	43.3045	529.362	513.487	569.644	1208.98	1330.2	945.298	199.914	118.777	103.458	455.808	265.055	452.571	249.365	226.162	168.341	134.096	120.46	153.018	1045.94	1045.94	1045.94	1045.94	961.137	870.052	1634.42	1508.52	1373.91	1692.92	1441.03	1518.95	3788.05	2799.89	1664.32	1631.86	2716.7	1219.14
9011	Northern Crescent	NC	Connecticut	CT	New London	NC11	1779.73	203.191	167.617	105.253	118.833	92.3457	75.0861	361.657	562.256	723.365	1699.8	689.959	558.26	297.53	486.237	631.473	1551.95	480.748	461.163	1767.83	1867.58	1752.27	432.05	379.461	405.199	865.402	865.402	865.402	865.402	838.393	784.503	3133.95	3386.84	3354.4	2968.23	1790.95	1725.95	2612.01	2596.96	1545.1	1902.18	1617.36	1446.79
9013	Northern Crescent	NC	Connecticut	CT	Tolland	NC11	1079.4	183.488	144.412	67.6413	88.2189	86.433	69.6401	373.623	189.478	259.729	1160.83	539.357	765.176	324.067	128.67	185.868	1034.35	353.75	679.034	867.441	773.413	698.517	575.025	611.766	574.016	905.123	905.123	905.123	905.123	852.503	785.912	2280.12	1951.62	1857.15	2602.72	1904.45	2108.6	2149.27	1963.32	1086.39	1362.1	1370.87	1001.61
9015	Northern Crescent	NC	Connecticut	CT	Windham	NC11	1352.48	212.836	174.492	120.928	134.245	79.465	49.8161	381.967	171.354	159.726	430.38	323.467	298.235	354.953	137.075	117.846	362.056	222.722	252.011	1776.84	1069.8	966.491	647.165	609.97	526.226	859.789	859.789	859.789	859.789	756.245	740.451	3204.42	2241.16	2065.05	2003.25	1668.4	1568.5	2067.29	1976.76	1410.69	1735.74	1056.39	828.755
10001	Southern Seaboard	SS	Delaware	DE	Kent	SS4	1566.19	1577.99	2980.85	3174.15	2589.55	1819.97	2992.14	3989.08	4657.3	4710.76	4358.17	3407.45	3416.82	3947.01	4605.48	4602.54	4252.62	3159.05	3369.49	1776.41	2042.54	2563.33	2274.39	3131.84	3270.25	897.56	897.56	897.56	897.56	769.467	688.251	8198.97	10526.4	11237.6	10014.1	8880.33	10320.1	3584.43	6942.18	7318.84	6280.89	4806.7	7856.07
10003	Southern Seaboard	SS	Delaware	DE	New Castle	SS4	1260.33	890.786	1443.27	1145	1038.69	1005.09	1536.03	2404.11	3226.03	3325.74	2773.31	2880.94	2278.15	2057.14	2801.94	2465.86	1960.21	1235.38	1986.43	767.261	1151.09	1164.65	1002.71	130.41	134.836	1008	1008	1008	1008	899.923	796.859	4723.19	6404.3	5783.51	5009.6	3270.8	4454.15	3549.32	6120.77	5361.83	5396.24	6029.73	8531.09
10005	Southern Seaboard	SS	Delaware	DE	Sussex	SS4	2482.87	1886.03	2652.72	2453.01	1502.66	1457.16	2667.62	2318.31	3450.37	3810.46	3695.8	3533.14	3992.52	2294.64	3419.85	3737.1	3618.66	3357.18	3959.06	9706.44	9645.81	9183.58	10931.1	10597.8	8697.73	791.491	791.491	791.491	791.491	705.605	661.321	14678.6	16509.9	16165.2	16843.9	16117.7	15985.7	4578.17	6368.87	5957.33	3878.64	3815.28	6944.41
11001	Southern Seaboard	SS	District of Columbia	DC	District of Columbia		155.936	0	0	0	0	0	0	0	0	0	0	0	0	0	0	0	0	0	0	0	0	0	0	0	0	1195.01	1195.01	1195.01	1195.01	1284.12	1048.99	1195.01	1195.01	1195.01	1195.01	1284.12	1048.99	#DIV/0!	#DIV/0!	#DIV/0!	#DIV/0!	#DIV/0!	#DIV/0!
12001	Fruitful Rim	FR	Florida	FL	Alachua		2506.7	262.988	187.771	200.504	245.212	289.48	278.658	1121.74	883.012	747.394	1118.45	987.261	932.238	1008.36	743.014	592.77	1007.3	809.057	932.238	950.413	861.727	1032.83	956.289	1002.36	872.543	602.042	602.042	602.042	602.042	567.081	522.227	2823.81	2394.55	2428.14	2810.84	2667.98	2605.67	1954.64	1461.04	1647.86	1892.25	2731.88	2938.18
12003	Fruitful Rim	FR	Florida	FL	Baker		1527.11	32.3297	23.6769	11.2459	10.2474	22.3264	19.8784	266.449	141.46	136.187	139.184	100.719	54.177	255.796	127.89	121.167	128.058	81.9163	54.177	661.28	750.3	708.582	676.816	267.266	322.61	604.873	604.873	604.873	604.873	593.176	504.622	1554.28	1506.74	1445.87	1419.99	964.685	901.287	1232.69	1013	864.132	1054.23	1794.48	1704.06
12005	Fruitful Rim	FR	Florida	FL	Bay		1972.25	6.2593	4.98748	4.1272	4.97882	3.60087	5.55119	151.135	135.777	167.747	137.618	147.793	34.4094	55.1704	18.632	35.4086	45.6678	0	34.4094	42.165	26.3049	8.52826	21.1571	29.0469	26.5784	440.94	440.94	440.94	440.94	527.984	502.657	544.535	490.864	489.004	512.744	560.632	569.196	852.094	859.197	651.574	815.339	643.056	1006.1
12007	Fruitful Rim	FR	Florida	FL	Bradford		770.797	108.984	117.421	88.5057	53.5006	91.2636	67.5286	392.201	473.701	494.64	351.829	413.442	240.981	355.738	431.712	448.374	320.14	361.696	240.981	1711.53	1606.83	2153.74	1645.38	650.703	799.073	602.637	602.637	602.637	602.637	571.948	527.337	2778.89	2758.6	3293.25	2621.66	1675.61	1634.92	1224.95	1576.67	1641.75	563.085	2036.17	1403.39
12009	Fruitful Rim	FR	Florida	FL	Brevard		2793.78	23.1766	24.9281	11.7702	26.6828	15.7066	19.1651	907.05	821.302	970.187	697.225	835.416	228.491	653.537	480.573	596.448	427.276	397.931	228.491	365.1	429.075	607.556	516.799	398.875	444.419	600.408	600.408	600.408	600.408	633.078	559.287	1642.22	1534.98	1816.18	1571.17	1445.59	1251.36	579.192	485.659	304.002	797.227	490.31	684.22
12011	Fruitful Rim	FR	Florida	FL	Broward		3174.26	5.30038	2.94587	5.02538	7.94679	4.27452	2.15748	1551.59	1569.54	1668.61	1392.14	1905.42	151.701	547.779	310.207	175.681	264.895	232.331	151.701	228.333	189.225	84.5916	83.0192	52.2963	77.172	876.842	876.842	876.842	876.842	914.814	704.639	1658.25	1379.22	1142.14	1232.7	1203.72	935.669	289.535	158.175	600.058	892.506	690.878	394.287
12013	Fruitful Rim	FR	Florida	FL	Calhoun		1488.56	446.678	427.344	294.238	202.174	125.327	239.769	692.414	624.085	406.435	545.778	294.693	582.502	687.119	617.152	398.6	540.419	285.914	582.502	175.086	188.004	130.616	357.899	182.928	160.644	421.274	421.274	421.274	421.274	484.957	456.901	1730.16	1653.77	1244.73	1521.77	1079.13	1439.82	5092.11	5167	3975.69	3080.35	2784.95	4664.65
12015	Fruitful Rim	FR	Florida	FL	Charlotte		1836.65	50.033	47.4853	48.8919	86.4229	76.363	23.0773	901.967	1119.12	1133.62	1164.4	771.589	602.68	828.231	1005.19	1003.3	1065.77	616.562	602.68	722.78	681.883	953.402	655.841	691.803	715.727	635.152	635.152	635.152	635.152	676.44	533.77	2236.2	2369.71	2640.75	2443.19	2061.17	1875.25	949.103	604.992	497.776	935.477	1206.68	567.765
12017	Fruitful Rim	FR	Florida	FL	Citrus		1603.59	53.012	52.3637	63.7789	42.9836	17.5401	19.8398	227.502	230.611	221.765	247.083	348.68	112.797	150.637	124.761	99.813	155.805	191.479	112.797	367.612	364.146	326.391	272.893	199.998	240.476	652.852	652.852	652.852	652.852	710.559	617.178	1224.11	1194.12	1142.84	1124.53	1119.58	990.291	1132.66	1378.06	1223.21	1381.28	717.715	1083.02
12019	Fruitful Rim	FR	Florida	FL	Clay		1628.08	37.0209	36.6734	25.7013	24.5747	20.8803	36.3557	376.811	337.285	229.475	225.694	351.448	109.108	285.381	214.421	81.4047	109.507	133.141	109.108	596.152	776.395	682.742	555.406	205.67	272.35	621.103	621.103	621.103	621.103	635.565	592.131	1539.66	1648.59	1410.95	1310.59	995.256	1009.95	1959.19	2163.97	1314.99	1205.82	1472.18	2797.11
12021	Fruitful Rim	FR	Florida	FL	Collier		5326.95	17.0705	20.1456	4.57266	26.9499	19.3096	10.6363	1500.42	1853.98	1230.72	1494.94	936.741	675.713	1471.93	1808.75	1168.77	1440.54	843.078	675.713	326.518	305.689	407.099	147.277	101.032	110.836	552.819	552.819	552.819	552.819	734.922	561.053	2368.33	2687.4	2133.26	2167.59	1698.34	1358.24	375.311	302.62	86.9658	388.134	363.826	209.128
12023	Fruitful Rim	FR	Florida	FL	Columbia		2072.56	146.354	131.266	117.467	73.5487	147.849	259.089	517.6	376.984	336.974	242.625	486.114	569.042	496.131	350.334	303.992	218.181	443.624	569.042	488.271	488.254	601.27	646.338	864.875	1339.33	536.348	536.348	536.348	536.348	537.92	462.132	1667.1	1506.2	1559.08	1474.42	1994.27	2629.6	1489.19	1354.6	1300.24	1410.12	2520.87	3977.99
12027	Fruitful Rim	FR	Florida	FL	DeSoto		1653.84	138.172	117.843	120.247	155.503	129.285	34.0656	3775.45	3685.28	4188.08	4927.66	3334.89	2729.67	3762.02	3667.78	4167.09	4912.23	3310.63	2729.67	1648.46	1381.36	1666.69	2054.05	2176	1973.92	633.195	633.195	633.195	633.195	596.076	460.133	6181.84	5800.18	6587.22	7754.98	6211.99	5197.79	651.281	537.072	388.063	550.904	578.598	223.169
12029	Fruitful Rim	FR	Florida	FL	Dixie		1841.47	17.0753	26.0086	15.187	19.8919	27.6805	46.4253	35.1595	69.5505	93.5589	178.131	132.074	251.953	31.3174	64.2998	87.1961	173.534	124.262	251.953	215.52	114.936	177.583	212.868	355.762	387.602	468.676	468.676	468.676	468.676	481.801	432.616	732.589	673.92	748.642	874.97	989.506	1118.6	1339.86	1406.9	1084.7	1066.39	1647.13	1992.19
12031	Fruitful Rim	FR	Florida	FL	Duval		1966.03	37.1612	29.1462	27.7402	18.0213	8.97924	28.8226	1001.28	1148.47	1245.31	902.717	1351.25	65.0485	151.093	120.452	121.341	107.314	102.542	65.0485	618.019	562.694	565.488	438.985	118.571	137.754	749.191	749.191	749.191	749.191	780.372	691.29	1555.46	1461.48	1463.76	1313.51	1010.46	922.915	1447.99	1084.54	1211.16	820.834	768.003	2524.79
12033	Fruitful Rim	FR	Florida	FL	Escambia		1775.35	446.863	360.574	204.283	117.423	731.02	814.35	1343.35	817.568	866.343	674.803	1100.89	578.867	1040.08	472.994	499.017	423.931	737.429	578.867	294.677	282.288	262.868	283.739	331.931	162.478	522.49	522.49	522.49	522.49	588.354	557.647	2304.11	1638.35	1488.66	1347.58	2388.73	2113.34	4389.38	4085.32	2564.78	1312.58	6132.36	8901.77
12035	Fruitful Rim	FR	Florida	FL	Flagler		1328.4	30.2459	20.0767	18.3622	14.6047	33.5585	7.01799	903.904	512.886	767.248	585.977	1006.85	345.194	887.917	479.996	720.257	542.419	893.971	345.194	320.492	259.637	262.229	254.364	175.515	148.425	644.945	644.945	644.945	644.945	579.237	557.303	1883.6	1404.65	1645.79	1456.33	1682.28	1057.94	867.633	747.365	476.254	573.795	1268.8	422.306
12037	Fruitful Rim	FR	Florida	FL	Franklin		1433.31	0	0	3.5033	0	0.208786	3.93127	16.9314	13.3956	12.729	4.00899	6.98905	0.943181	12.1467	7.5964	6.04587	0	0	0.943181	0.498281	0	26.8749	0	2.09884	18.2501	434.099	434.099	434.099	434.099	441.449	422.333	446.744	441.696	470.523	434.099	443.757	445.457	#DIV/0!	#DIV/0!	1063.66	#DIV/0!	575.587	1747.02
12039	Fruitful Rim	FR	Florida	FL	Gadsden		1371.31	122.573	141.347	120.916	35.3718	40.5966	71.8887	1032.76	1017.71	949.426	1420	818.023	450.128	993.437	975.108	904.022	1390.09	773.265	450.128	303.202	287.222	257.308	170.848	251.191	159.8	485.249	485.249	485.249	485.249	550.63	507.888	1904.46	1888.93	1767.49	2081.56	1615.68	1189.71	1467.87	2153.23	1719.61	785.812	907.897	1864.1
12041	Fruitful Rim	FR	Florida	FL	Gilchrist		920.289	222.996	200.88	262.478	136.108	405.377	1093.29	1288.22	1158.51	813.962	781.826	1560.25	1848.25	1280.49	1146.87	798.161	770.222	1540.18	1848.25	1321.37	1442.21	2530.05	1980.23	2481.97	2212.35	522.153	522.153	522.153	522.153	480.597	423.054	3347.01	3312.11	4112.84	3408.71	4908.12	5576.95	1150.12	1050.47	1370.54	1159.86	2806.62	5683.6
12043	Fruitful Rim	FR	Florida	FL	Glades		2557.8	36.2433	55.5224	17.9281	58.7293	31.9081	60.1947	493.028	940.975	805.336	781.251	778.864	1297.12	491.345	938.881	802.539	779.034	775.246	1297.12	678.136	955.394	1236.17	1332.35	1039.67	1373.94	543.079	543.079	543.079	543.079	558.251	484.834	1748.8	2492.88	2599.72	2713.2	2405.08	3216.08	706.583	811.654	273.962	508.188	396.972	673.699
12045	Fruitful Rim	FR	Florida	FL	Gulf		1512.48	11.0147	3.60465	3.09192	2.90934	2.61337	0.475971	279.655	58.5699	18.2707	14.049	27.7193	2.68143	273.378	51.7408	10.4477	7.74966	17.7721	2.68143	141.598	25.7449	17.3774	23.0894	23.829	44.5439	424.435	424.435	424.435	424.435	493.593	465.328	850.426	505.526	455.352	458.184	537.807	513.029	420.241	211.095	1193.78	1058.76	769.682	327.005
12047	Fruitful Rim	FR	Florida	FL	Hamilton		1330.94	101.353	88.4691	100.597	48.0299	136.513	553.746	936.358	1011.06	560.249	791.459	868.84	1512.42	930.37	1003.15	551.513	784.728	858.344	1512.42	590.787	481.268	477.433	603.37	358.556	438.43	517.343	517.343	517.343	517.343	509.869	461.657	2139.85	2090.23	1646.88	1953.47	1863.28	2966.25	963.056	891.444	1302.64	905.587	2239.57	6423.65
12049	Fruitful Rim	FR	Florida	FL	Hardee		1652.69	198.05	178.752	152.302	193.175	120.541	43.3213	4016.26	3948.66	3726.76	3384.58	2447.08	2230.31	4004.96	3934.28	3709.82	3372.54	2429.03	2230.31	2456.33	2817.15	3240.56	3068.67	2877.32	2647.23	694.672	694.672	694.672	694.672	603.591	496.385	7354	7624.85	7797.36	7329.05	6030.48	5417.25	783.241	731.986	587.453	681.994	742.517	341.76
12051	Fruitful Rim	FR	Florida	FL	Hendry		3089.26	56.8651	65.8354	27.581	164.189	132.868	77.3698	4306.17	4789.2	4626.2	4207.82	5088.83	4579.96	4299.57	4780.25	4615.18	4199.97	5076.22	4579.96	1595.59	1186.98	1280.18	1168.62	1015.57	1305.17	588.541	588.541	588.541	588.541	632.286	535.008	6540.57	6621.6	6511.48	6121.32	6856.94	6497.5	307.464	257.544	102.707	423.428	386.51	225.051
12053	Fruitful Rim	FR	Florida	FL	Hernando		1268.18	70.6043	105.903	92.2096	103.597	73.4025	64.7665	448.05	380.464	425.066	493.074	559.864	483.96	342.343	217.856	234.335	350.244	288.044	483.96	1002.44	866.081	784.299	939.06	1042.86	985.725	733.06	733.06	733.06	733.06	750.782	634.25	2148.45	1922.9	1843.9	2125.96	2155.09	2168.7	973.324	1460.33	1374.44	1338.2	1395.28	1313.07
12055	Fruitful Rim	FR	Florida	FL	Highlands		2869.4	98.1354	102.583	67.053	175.273	120.647	43.0344	2515.88	2392.32	2676.42	2899.84	2165.3	1528.36	2491.03	2358.75	2636.82	2871.47	2118.69	1528.36	1811.01	1803.77	2007.17	1820.66	1984.88	2280.95	556.647	556.647	556.647	556.647	566.579	456.099	4956.82	4821.75	5267.69	5424.05	4790.8	4308.44	681.272	616.006	390.463	735.382	710.121	363.223
12057	Fruitful Rim	FR	Florida	FL	Hillsborough		2759.09	124.338	117.223	103.837	169.279	169.1	208.66	4199.38	3769.26	3117.21	3482.57	3937.62	1847.77	3478.35	2905.39	2154.74	2749.72	2702	1847.77	2258.96	1850.42	1604.48	1514.02	1877.32	1383.34	1141.89	1141.89	1141.89	1141.89	952.451	752.199	7003.54	6014.92	5004.95	5574.91	5700.88	4191.97	787.886	767.551	685.554	914.821	1334.89	1877.69
12059	Fruitful Rim	FR	Florida	FL	Holmes		1269.13	357.005	375.033	331.512	195.213	266.34	559.869	807.961	636.065	414.655	522.131	668.234	618.24	796.491	622.518	398.836	511.364	651.418	618.24	2071.93	1916.1	1844.27	1973.34	1619.86	876.858	466.731	466.731	466.731	466.731	470.485	456.202	3692.15	3380.38	3041.35	3146.65	3008.11	2511.17	2424.47	2890.48	2520.79	1668.36	1816.15	5101.54
12061	Fruitful Rim	FR	Florida	FL	Indian River		1332.13	72.8922	66.6115	44.9234	162.752	98.3613	30.7253	6584.86	4702.99	3760.34	3387.48	2133.71	2835.81	6489.6	4575.02	3615.3	3277.81	1945.39	2835.81	1086.22	734.365	781.462	966.425	779.9	811.432	509.252	509.252	509.252	509.252	550.782	496.108	8157.97	5885.25	4950.93	4916.24	3374.43	4174.08	272.382	253.952	172.311	520.562	398.433	184.62
12063	Fruitful Rim	FR	Florida	FL	Jackson		2476.41	1067.01	1006.58	769.287	523.384	799.961	1044.73	2054.2	1432.87	1135.62	1292.87	1704.54	1489.54	2036.56	1412.42	1114	1278.45	1682.3	1489.54	856.589	821.708	741.597	720.257	1042.96	876.644	447.759	447.759	447.759	447.759	473.926	444.728	4407.92	3688.47	3072.64	2969.85	3999.15	3855.64	4011.93	4077.81	3458.3	2798.94	3398.39	5437.72
12065	Fruitful Rim	FR	Florida	FL	Jefferson		1587	174.779	164.016	186.651	107.956	164.488	198.486	1212.25	586.37	417.045	509.681	523.059	326.256	1206.72	579.301	409.208	504.566	514.862	326.256	531.255	519.826	507.153	489.018	641.465	677.206	495.783	495.783	495.783	495.783	519.477	483.682	2408.54	1758.93	1598.79	1597.32	1840.29	1685.63	1500.94	1736.92	2186.46	1416.66	1899.94	3163.08
12067	Fruitful Rim	FR	Florida	FL	Lafayette		1418.88	123.742	115.777	91.4724	88.5209	137.976	243.346	564.649	429.867	400.035	358.356	423.92	734.398	562.12	426.845	396.619	355.654	419.209	734.398	2123.76	2084.89	2191.23	2011.7	3745.8	1849.14	473.853	473.853	473.853	473.853	489.108	420.152	3283.48	3101.36	3153.17	2929.73	4792.1	3247.04	1600.29	1599.22	1443.29	1813.52	2796.48	3819.16
12069	Fruitful Rim	FR	Florida	FL	Lake		3006.82	86.6729	96.4866	77.7908	100.321	60.5023	31.5311	1657.91	1055.35	1101.73	1225.64	1166.92	751.015	1592.27	967.959	993.268	1134.38	989.67	751.015	550.928	627.686	656.856	680.854	365.931	415.309	702.863	702.863	702.863	702.863	670.774	594.644	2932.73	2394.99	2430.78	2618.42	2086.88	1792.5	576.569	751.243	721.915	1007.85	1296.19	650.749
12071	Fruitful Rim	FR	Florida	FL	Lee		2132.04	42.6367	29.4386	20.579	36.455	15.2486	21.8043	1781.78	1823.6	1770.62	1799.05	1737.44	670.851	1504.03	1435.97	1314.26	1432	1016.7	670.851	428.076	282.174	376.633	346.874	328.275	268.762	644.681	644.681	644.681	644.681	762.519	634.976	2619.42	2392.27	2356.15	2460.01	2122.74	1596.39	687.163	517.151	317.429	527.315	365.825	503.478
12073	Fruitful Rim	FR	Florida	FL	Leon		1821.94	41.3814	46.3678	23.8562	22.3149	28.5693	9.46738	436.126	324.124	317.925	285.983	356.908	85.9232	263.376	94.8693	55.3965	97.178	49.1785	85.9232	358.18	150.605	250.039	334.779	92.7907	348.213	505.88	505.88	505.88	505.88	570.625	518.947	1168.82	797.722	835.172	960.152	741.163	962.55	717.298	1055.96	652.232	879.336	990.009	649.446
12075	Fruitful Rim	FR	Florida	FL	Levy		2925.07	179.888	249.293	341.243	445.931	458.758	664.026	505.909	547.58	438.687	519.213	559.096	729.393	498.842	538.567	427.65	510.808	545.011	729.393	455.589	897.813	903.764	999.628	571.48	540.351	566.52	566.52	566.52	566.52	522.927	481.498	1700.84	2252.19	2239.18	2522.89	2098.18	2415.27	1910.37	2552.5	3601.37	4613.85	4531.41	8021.36
12077	Fruitful Rim	FR	Florida	FL	Liberty		2184.56	5.13044	5.86272	2.56297	4.33945	7.97077	4.09985	19.3229	23.5448	9.25107	12.5397	9.19568	10.5201	17.9313	21.8053	7.00016	11.0134	6.62553	10.5201	48.4287	33.0294	25.1623	35.8467	62.8007	29.1884	451.816	451.816	451.816	451.816	497.975	469.42	523.307	512.514	486.542	503.016	575.372	513.228	1150.12	1571.4	1173.48	1901.39	6509.46	1893.21
12079	Fruitful Rim	FR	Florida	FL	Madison		1851.93	326.971	252.541	229.468	212.431	202.092	420.744	671.29	641.913	715.492	553.152	699.102	548.945	663.933	633.119	706.014	546.643	689.258	548.945	946.499	752.206	977.959	1173.75	1669.48	1223.52	479.162	479.162	479.162	479.162	504.286	458.503	2416.57	2117.03	2392.6	2411.98	3065.11	2651.72	2358.63	1989.71	1935.52	2288.28	2293.3	5001.48
12081	Fruitful Rim	FR	Florida	FL	Manatee		1956.23	127.945	141.214	141.371	205.815	75.9559	66.6918	5560.03	4725.41	3881.38	5205.8	3581.1	4632.16	5383.7	4493.65	3617.28	5001.52	3233.83	4632.16	1745.4	1705.49	1586.7	1638.48	1006.09	917.121	852.513	852.513	852.513	852.513	733.247	581.637	8109.55	7192.87	6197.86	7698.33	5049.12	6197.61	668.446	625.437	646.266	849.086	474.997	458.064
12083	Fruitful Rim	FR	Florida	FL	Marion		4313.64	155.686	203.067	162.419	147.569	112.164	249.388	713.327	457.488	506.801	387.783	486.385	431.231	657.357	380.819	414.422	317.489	357.427	431.231	849.368	770.22	779.503	806.058	790.108	897.08	599.146	599.146	599.146	599.146	580.251	553.294	2261.56	1953.25	1955.49	1870.26	1839.95	2130.99	1478.59	1896.49	1726.7	1814.02	1994.83	3811.16
12085	Fruitful Rim	FR	Florida	FL	Martin		1712.65	67.531	67.4688	41.1674	129.755	27.7207	15.5068	3663.55	2944.32	3675.73	2245.55	1472.76	697.151	3584.56	2838.17	3552.86	2153.32	1325.02	697.151	1090.2	1117.79	857.641	1239.77	1176.69	1452.57	570.452	570.452	570.452	570.452	575.744	551.459	5312.74	4593.88	5022.12	4093.3	3105.18	2716.68	337.268	360.227	231.74	561.251	225.897	149.703
12086	Fruitful Rim	FR	Florida	FL	Miami-Dade		5141.96	151.254	128.832	123.954	132.358	102.78	79.9764	3540.86	3294.4	1255.62	906.76	1388.85	0	2593.53	2139.04	0	0	0	0	59.5245	56.0064	43.7634	47.1431	51.9488	63.4013	611.562	611.562	611.562	611.562	725.269	549.08	3415.87	2935.44	779.279	791.063	879.998	692.458	2898.14	2379.46	2331.56	2526.52	2426.65	1565.67
12087	Fruitful Rim	FR	Florida	FL	Monroe		2715.19	0.00492404	0.00273293	0.0330325	0	0.0501442	0.0716675	35.7162	41.1703	41.2602	25.6497	45.1893	2.88778	2.00391	1.25295	0.938687	0	11.5499	2.88778	0.344444	0.0115522	2.5335	0	0	0.92087	378.347	378.347	378.347	378.347	547.336	412.829	380.7	379.614	381.852	378.347	558.936	416.709	305.994	93.1001	78.4602	0	215.664	369.88
12089	Fruitful Rim	FR	Florida	FL	Nassau		1684.53	53.8845	49.5737	24.7609	14.8454	17.0612	14.0932	164.753	153.138	90.153	122.717	105.752	44.4596	136.293	115.938	45.6928	88.6248	46.4388	44.4596	861.775	1245.03	1236.39	994.88	157.811	201.84	635.02	635.02	635.02	635.02	614.44	564.19	1686.97	2045.57	1941.87	1733.37	835.751	824.583	1818.98	1529.68	1681.11	1192.72	1671.42	1202.87
12091	Fruitful Rim	FR	Florida	FL	Okaloosa		2434.99	135.328	121.886	64.2816	44.6643	99.1763	144.754	334.175	257.328	255.253	264.097	319.406	200.977	248.008	150.352	136.071	179.879	191.486	200.977	193.966	170.34	154.946	141.709	92.9584	138.824	462.696	462.696	462.696	462.696	536.946	508.864	1040	905.275	817.995	828.949	920.566	993.419	2835.19	3336.93	1827.8	1365.3	2452.2	4670.39
12093	Fruitful Rim	FR	Florida	FL	Okeechobee		2302.3	114.198	127.899	146.769	232.284	75.9994	145.309	1778.51	1433.3	1301.24	1124.35	1258.23	1286.05	1767.12	1418.75	1285.04	1112.54	1239.23	1286.05	4183.66	3933.2	4004.66	3694.27	3538.1	4536.59	532.08	532.08	532.08	532.08	514.727	449.702	6597.06	6011.93	5968.55	5571.17	5368.06	6417.65	993.173	1000.63	1149.18	1146.21	1057.08	1585.44
12095	Fruitful Rim	FR	Florida	FL	Orange		2597.81	33.3411	30.1902	19.2657	20.6492	20.6138	5.67978	2672.09	2258.23	2017.2	1986.5	2176.68	586.686	2127.78	1513.28	1137.88	1289.95	962.289	586.686	406.91	215.814	321.87	262.672	357.416	388.507	850.069	850.069	850.069	850.069	859.331	733.498	3418.1	2609.36	2329.08	2423.34	2199.65	1714.37	332.858	383.711	279.385	520.043	638.118	264.397
12097	Fruitful Rim	FR	Florida	FL	Osceola		3897.04	83.8103	79.0451	36.5137	83.1426	44.3875	12.5777	1028.63	896.769	1225.27	741.343	648.557	603.878	1002.65	853.36	1167.54	690.669	542.165	603.878	1633.01	1486.7	1640.45	1376.48	1398.23	1315.12	580.081	580.081	580.081	580.081	619.069	528.922	3299.55	2999.19	3424.59	2730.37	2603.85	2460.5	1205.22	1207.09	696.208	1051.43	961.475	407.813
12099	Fruitful Rim	FR	Florida	FL	Palm Beach		5742.92	40.6972	37.1419	31.5835	39.023	81.2221	91.2373	6458.7	5153.41	6599	4179.77	3934.23	4104.3	6186.16	4788.3	6162.34	3848.77	3403.84	4104.3	664.354	543.548	53.1274	78.5986	566.544	134.677	653.493	653.493	653.493	653.493	699.641	592.765	7544.7	6022.48	6900.55	4619.88	4751.25	4922.98	100.785	91.0808	84.7045	115.137	255.762	293.764
12101	Fruitful Rim	FR	Florida	FL	Pasco		1978.24	145.697	152.481	126.074	132.666	80.8777	53.1363	1129.56	1109	1039.16	1142.49	1226.18	447.335	869.609	789.459	669.955	853.525	679.568	447.335	2037.86	1856.61	1326.97	1448.3	1573.27	1579.81	859.145	859.145	859.145	859.145	814.45	666.779	3912.31	3657.69	2982.14	3293.64	3148.17	2747.06	1109.3	1144.88	1061.88	1224.93	1047.11	1051.27
12103	Fruitful Rim	FR	Florida	FL	Pinellas		769.576	5.50074	8.96452	2.41258	1.62266	1.37654	4.56503	2423.41	2531.71	2547.8	1700.94	2375.05	15.1071	185.221	114.952	106.641	92.1862	42.541	15.1071	108.171	42.1671	26.9486	23.2553	30.9761	45.7857	752.353	752.353	752.353	752.353	1060.65	830.858	1051.25	918.436	888.355	869.417	1135.55	896.316	324.358	902.94	508.638	351.853	714.197	1504.53
12105	Fruitful Rim	FR	Florida	FL	Polk		5213.68	76.1217	88.5601	70.5751	93.0691	40.6635	45.3778	3074.22	2146.91	1846.93	2204.27	1950.51	1301.91	2953.76	1997.37	1679.98	2082.4	1734.16	1301.91	1150.63	1054.68	1173.14	1400.51	749.52	957.689	728.657	728.657	728.657	728.657	720.002	618.657	4909.17	3869.26	3652.35	4304.63	3244.34	2923.64	488.624	565.885	486.541	631.171	384.411	467.336
12107	Fruitful Rim	FR	Florida	FL	Putnam		2011.12	44.0851	39.7431	29.4624	28.8655	35.4099	10.6367	767.107	968.345	489.951	461.57	386.655	438.274	727.706	921.373	440.264	428.221	335	438.274	270.293	285.713	337.168	518.235	257.521	303.297	628.681	628.681	628.681	628.681	582.997	571.168	1670.76	1875.51	1435.58	1604	1210.93	1323.38	826.515	834.945	850.363	856.773	1464.48	511.763
12109	Fruitful Rim	FR	Florida	FL	St. Johns		1576.63	12.4204	14.1904	10.7331	11.1002	13.2832	5.70499	2558.01	2075.98	1146.44	1164.75	1168.98	1221.51	2492.11	1981.54	1021.99	1059.2	955.62	1221.51	192.481	152.324	201.531	100.712	113.095	56.7082	641.199	641.199	641.199	641.199	619.863	606.744	3338.21	2789.25	1875.45	1812.21	1701.86	1890.67	192.096	192.913	170.002	173.26	264.709	120.318
12111	Fruitful Rim	FR	Florida	FL	St. Lucie		1504.39	81.6426	89.8509	49.8779	104.332	30.7343	6.03752	6697.86	6490.76	5341.49	4703.43	2889.37	3055.48	6550.8	6272.59	5087.62	4510.78	2497.82	3055.48	1442.09	1192.71	992.394	1254.04	672.788	1078.29	521.789	521.789	521.789	521.789	555.399	543.565	8596.32	8076.93	6651.68	6390.94	3756.74	4683.37	271.983	244.314	136.205	326.341	182.405	33.7206
12113	Fruitful Rim	FR	Florida	FL	Santa Rosa		2658.05	396.805	401.896	344.72	272.11	236.318	964.672	915.556	745.557	594.257	565.465	477.606	917.201	881.766	697.892	532.17	516.169	392.191	917.201	171.936	169.355	214.149	117.704	159.792	106.015	545.01	545.01	545.01	545.01	549.096	528.554	1995.52	1814.15	1636.05	1450.99	1337.4	2516.44	4400.42	4571.19	3820.57	3438.64	4656.3	9102.34
12115	Fruitful Rim	FR	Florida	FL	Sarasota		1514.71	40.7174	95.0414	80.4433	111.926	34.0104	12.5641	892.043	961.338	1025.73	685.239	886.07	143.513	525.837	505.863	524.309	317.675	281.433	143.513	773.095	684.172	953.286	995.923	658.308	482.575	750.208	750.208	750.208	750.208	743.624	596.565	2089.86	2035.29	2308.25	2175.73	1717.38	1235.22	1129.58	1406.62	1603.19	1255.72	1469.28	1006.99
12117	Fruitful Rim	FR	Florida	FL	Seminole		896.802	28.9653	44.9986	24.7367	12.854	23.7034	6.18525	1806.62	1812.83	1535.12	1387.21	1648.65	262.595	1101.69	821.782	409.248	541.375	292.815	262.595	556.178	423.992	291.579	335.302	317.418	243.094	865.41	865.41	865.41	865.41	810.476	748.621	2552.24	2156.18	1590.97	1754.94	1444.41	1260.49	744.127	1045.05	830.695	756.977	1177.49	566.631
12119	Fruitful Rim	FR	Florida	FL	Sumter		1502.72	207.679	255.765	164.812	151.532	185.143	135.747	1018.49	913.502	616.757	635.792	588.999	388.095	996.35	885.309	574.289	597.318	504.294	388.095	2224.23	2136.77	2024.04	1643.91	831.784	1142.72	715.646	715.646	715.646	715.646	678.416	600.786	4143.9	3993.49	3478.78	3108.41	2199.64	2267.35	1452.55	1522.44	1118.94	1251.79	2338.57	2431.13
12121	Fruitful Rim	FR	Florida	FL	Suwannee		1798.67	464.674	435.868	404.901	292.965	525.994	958.634	1597.51	1420.71	1229.33	1051.4	1131.52	1968.28	1583.16	1402.86	1208.13	1035.46	1104.93	1968.28	2706.62	2988.92	3232.35	3729.35	3745.99	4299.81	466.717	466.717	466.717	466.717	476.391	405.071	5221.17	5294.36	5312.1	5524.49	5853.31	7631.79	2034.61	2016.97	2079.91	1899.64	3430.07	5067.25
12123	Fruitful Rim	FR	Florida	FL	Taylor		2712.86	16.7741	12.266	13.2602	6.12231	4.77107	7.74005	67.2216	32.5825	52.6736	41.0118	25.1777	24.8163	62.169	27.0906	46.5987	36.8389	18.1653	24.8163	122.202	127.934	127.736	324.361	73.4817	82.7085	436.203	436.203	436.203	436.203	502.747	457.534	637.347	603.493	623.798	803.525	599.165	572.799	1458.27	#DIV/0!	1474.89	1344.75	1729.77	2285.75
12125	Fruitful Rim	FR	Florida	FL	Union		650.754	123.119	113.688	131.895	198.456	30.9097	94.7477	817.819	833.047	633.037	896.582	561.332	400.106	800.92	812.511	609.415	879.733	532.741	400.106	773.439	948.174	1153.52	867.447	1316.6	638.398	577.386	577.386	577.386	577.386	557.308	494.543	2274.86	2451.76	2472.22	2523.02	2437.56	1627.79	1076.16	1398.1	1367.99	1698.3	686.617	2091.12
12127	Fruitful Rim	FR	Florida	FL	Volusia		3087.08	34.1241	27.9268	33.1403	16.776	12.1616	26.3725	981.815	1087.64	1073.86	858.497	778.497	379.495	778.254	816.925	777.885	644.268	431.568	379.495	363.645	301.153	288.664	278.462	218.019	299.4	625.413	625.413	625.413	625.413	624.818	593.169	1801.44	1771.42	1725.1	1564.92	1286.57	1298.44	951.044	849.829	838.938	676.89	506.183	861.21
12129	Fruitful Rim	FR	Florida	FL	Wakulla		1596.09	4.8491	7.09624	12.2027	7.85154	5.97542	3.17222	46.9998	47.7949	58.1176	42.884	60.0325	26.426	40.222	37.9452	44.3923	31.6939	40.1597	26.426	25.3619	32.9809	52.3862	39.626	39.4692	37.4196	485.133	485.133	485.133	485.133	510.06	482.746	555.566	563.155	594.114	564.304	595.665	549.764	#DIV/0!	772.503	1322.19	1013.64	1170.17	626.194
12131	Fruitful Rim	FR	Florida	FL	Walton		2772.94	188.985	106.089	126.914	71.5913	126.554	197.412	300.674	286.01	207.771	437.28	502.488	181.944	291.947	274.855	193.203	425.593	481.206	181.944	441.542	485.54	481.045	614.56	842.917	567.687	447.005	447.005	447.005	447.005	493.268	481.394	1369.48	1313.49	1248.17	1558.75	1943.94	1428.44	1990.56	1423.12	2463.25	1526.15	1857.47	4406.13
12133	Fruitful Rim	FR	Florida	FL	Washington		1591.87	164.382	159.493	138.423	78.6577	117.298	259.67	596.383	411.127	334.617	254.685	283.222	316.935	587.161	400.123	321.177	245.311	267.793	316.935	450.745	314.41	368.939	282.517	310.555	292.365	437.66	437.66	437.66	437.66	487.8	468.989	1639.95	1311.69	1266.2	1044.15	1183.45	1337.96	2263.96	2539.58	2128.36	1681.19	2028.76	5557.01
13001	Fruitful Rim	FR	Georgia	GA	Appling		1325.35	586.718	604.701	185.254	182.764	882.704	1440.01	1178.27	1676.71	2394.99	2284.06	1791.86	1596.04	1173.28	1676.19	2378.17	2281.22	1773.35	1595.08	906.856	1069.47	1032.72	1531.85	1536.02	2308.36	483.045	483.045	483.045	483.045	497.457	474	3149.9	3833.41	4079.19	4478.87	4689.53	5817.45	3124.41	3277.68	1176.12	959.437	4689.77	6387.05
13003	Southern Seaboard	SS	Georgia	GA	Atkinson	SS8	892.142	381.313	458.183	226.12	294.512	591.92	565.202	1527.52	1817.69	2135.61	1334.34	1163.68	863.506	1524.98	1817.43	2126.03	1332.69	1152.28	862.941	2243.4	2804.75	3216.18	2996.96	2870.26	2336.53	463.241	463.241	463.241	463.241	479.589	451.418	4612.93	5543.61	6031.57	5087.4	5094.05	4216.09	2797.3	3150.69	1628.04	2521.11	4595.07	3546.74
13005	Fruitful Rim	FR	Georgia	GA	Bacon		741.645	557.519	444.005	201.889	110.038	536.096	407.9	2147.68	1367.29	2116.73	1884.74	1667.28	1620.65	2141.87	1366.72	2098.55	1881.78	1646.59	1619.59	612.173	1017.23	1594.46	2216.63	2131.57	1990.94	472.705	472.705	472.705	472.705	469.109	446.212	3784.27	3300.66	4367.61	4681.16	4783.36	4464.63	2704.14	2423.47	1476.18	700.723	3282.79	2463.95
13007	Southern Seaboard	SS	Georgia	GA	Baker	SS7	902.101	1402.86	1068.39	1043.88	1060.08	1026.03	2396.94	2492.9	2557.19	3704.48	1547.74	1933.1	2185.65	2491.61	2557.06	3700.14	1547.07	1929.19	2185.47	587.404	630.844	922.698	986.656	827.886	956.515	424.594	424.594	424.594	424.594	456.643	422.466	4906.48	4680.89	6091.31	4018.41	4239.74	5961.39	4120.78	3862.02	3711.38	4408.23	4434.03	8820.66
13009	Southern Seaboard	SS	Georgia	GA	Baldwin	SS14	694.075	96.781	92.7659	102.614	75.8583	36.7373	20.5099	300.694	272.976	384.864	304.96	269.329	49.3081	263.118	268.91	250.6	282.336	118.397	41.9235	436.599	381.451	391.344	892.787	306.343	142.922	703.507	703.507	703.507	703.507	591.278	589.289	1500.01	1446.63	1448.06	1954.49	1052.76	794.644	1480.19	1521.35	1429.22	1350.05	723.068	789.95
13011	Southern Seaboard	SS	Georgia	GA	Banks	SS20	605.434	203.585	261.665	231.831	199.839	128.738	175.794	294.964	252.236	223.959	553.42	389.609	231.126	287.364	251.369	190.283	546.708	339.981	228.496	6573.17	8799.14	10840.3	12458.3	10563.4	11984.8	655.194	655.194	655.194	655.194	614.423	574.153	7719.31	9967.37	11917.6	13860	11646.5	12963.3	1456.46	1775.2	1631.93	1468.13	1620.52	1836.58
13013	Southern Seaboard	SS	Georgia	GA	Barrow	SS14	421.438	236.733	245.639	306.682	199.996	81.7011	79.8979	820.695	659.862	589.536	700.453	904.518	265.271	776.928	654.091	353.758	650.589	470.601	241.071	5872.27	7721.28	7957.44	7667.58	3541.18	2572.98	776.387	776.387	776.387	776.387	718.6	650.17	7662.32	9397.4	9394.27	9294.55	4812.08	3544.12	1336.44	1502.36	1578.5	1436.98	852.708	1271.67
13015	Eastern Uplands	EU	Georgia	GA	Bartow	EU9	1220.41	412.767	450.809	261.133	184.614	109.57	209.371	687.731	554.514	894.176	473.305	851.113	413.2	662.322	551.353	778.011	449.33	670.114	403.511	1688.06	1806.44	2251.45	2530.98	3138.04	2630.04	854.961	854.961	854.961	854.961	819.269	718.974	3618.11	3663.56	4145.55	4019.88	4737	3961.89	3095	3692.59	2164.46	1618.52	1347.54	2466.59
13017	Southern Seaboard	SS	Georgia	GA	Ben Hill	SS8	657.819	856.358	941.568	574.907	577.011	879.851	1194.68	2185.09	1965.65	1876.14	1696.65	1933.36	1372.37	2171.69	1964.3	1832.57	1689.75	1888.25	1370.13	615.452	362.495	619.32	857.316	505.645	216.023	490.982	490.982	490.982	490.982	486.832	464.713	4134.48	3759.34	3517.78	3615.06	3760.58	3245.55	4182.49	4482.56	2749.7	3004.37	3909.79	7340.05
13019	Southern Seaboard	SS	Georgia	GA	Berrien	SS8	1185.08	799.234	930.23	518.671	414.332	676.223	1695.5	2789.8	2332.24	3172.77	1458.65	1688.7	2096.96	2784.79	2331.73	3155.25	1455.56	1666.88	2095.8	658.155	696.611	609.535	642.645	832.05	843.002	457.227	457.227	457.227	457.227	478.53	458.383	4699.41	4415.79	4740.68	2969.77	3653.68	5092.69	3393.28	3787.87	2285.37	2080.72	3307.15	6501.57
13021	Southern Seaboard	SS	Georgia	GA	Bibb	SS14	661.738	78.2849	103.206	90.0888	72.6716	65.7121	75.2814	500.696	250.897	1015.33	370.972	922.816	198.696	267.811	227.087	271.949	252.584	176.721	160.61	503.695	498.431	485.872	615.102	422.103	738.324	723.213	723.213	723.213	723.213	662.631	632.487	1573	1551.94	1571.12	1663.57	1327.17	1606.7	1361.67	2179.81	1594.64	1292.64	2086.85	1999.99
13023	Southern Seaboard	SS	Georgia	GA	Bleckley	SS14	567.933	1073.25	1326.22	467.228	297.285	1417.34	1461.54	2392.89	3315.94	2067.68	1696.98	2629.23	1914.01	2384.11	3315.02	2037.76	1691.88	2592.66	1912.2	699.323	531.646	456.286	565.73	706.957	650.166	584.04	584.04	584.04	584.04	512.636	491.096	4740.72	5756.93	3545.31	3138.94	5229.59	4515	3041.4	4188.99	1469.86	1373.12	3488.77	6160.79
13025	Fruitful Rim	FR	Georgia	GA	Brantley		1157.22	30.1299	38.5143	57.9276	58.7817	88.5144	64.0899	212.648	332.906	406.176	328.78	238.297	180.579	209.172	332.499	391.051	325.871	217.474	179.423	799.364	603.057	451.856	553.802	158.771	127.483	535.924	535.924	535.924	535.924	518.236	494.654	1574.59	1509.99	1436.76	1474.38	982.995	865.65	916.671	1233.02	1690.79	1642.62	2340.16	2457.34
13027	Southern Seaboard	SS	Georgia	GA	Brooks	SS8	1292	702.765	561.193	537.159	382.119	928.018	1128.36	2681.51	3063.1	3403.42	2714.95	2435.35	2239.03	2676.46	3062.58	3387.18	2712.29	2418.48	2238.24	857.611	756.18	1112.87	794.548	869.984	1101.41	439.23	439.23	439.23	439.23	478.173	443.484	4676.06	4819.18	5476.45	4328.18	4694.66	4911.49	2360.76	1970.51	1795.16	1354.37	3228.32	4675.6
13029	Fruitful Rim	FR	Georgia	GA	Bryan		1149.81	83.5489	46.2119	41.6077	32.0062	28.8853	28.8604	141.073	124.721	308.487	80.449	108.845	2.38936	136.274	124.033	279.625	75.1895	68.7203	0	60.774	74.0675	31.1818	26.3347	36.0326	25.4759	549.87	549.87	549.87	549.87	622.021	582.822	830.467	794.183	902.284	683.401	755.66	637.159	3827.53	3394.51	2013.59	1567.62	1266.33	1861.09
13031	Southern Seaboard	SS	Georgia	GA	Bulloch	SS15	1783.06	1852.06	1942.68	1095.72	840.212	1352.33	1436.61	2543.01	3111.62	3200.61	2190.47	2588.72	1804.25	2531.46	3110.22	3149.85	2181.42	2520.84	1800.36	706.173	540.051	463.977	439.665	565.971	391.666	557.6	557.6	557.6	557.6	515.374	509.279	5647.29	6150.55	5267.15	4018.9	4954.51	4137.92	5724.2	5928.96	3657.37	3251.51	5017.18	5812.35
13033	Southern Seaboard	SS	Georgia	GA	Burke	SS14	2160.61	760.981	674.964	415.874	376.593	876.032	1074.59	1464.25	1778.14	1733.17	1539.77	1173.69	1261.04	1460.42	1777.75	1720.88	1537.67	1160.21	1260.35	352.918	409.734	402.068	459.674	498.125	608.179	593.121	593.121	593.121	593.121	521.646	507.962	3167.44	3455.57	3131.94	2967.06	3056.02	3451.09	3020.56	3070.42	1860.77	1921.38	4211.39	6466.75
13035	Southern Seaboard	SS	Georgia	GA	Butts	SS14	491.048	133.335	153.572	115.205	123.716	52.5709	72.9855	497.198	524.228	475.705	341.735	357.468	189.582	479.739	522.385	410.947	328.646	263.896	184.802	437.323	417.819	613.494	428.965	353.358	384.116	776.936	776.936	776.936	776.936	667.65	647.346	1827.33	1870.71	1916.58	1658.26	1337.48	1289.25	1307.5	1440.18	1253.05	1624.65	989.912	1824.87
13037	Southern Seaboard	SS	Georgia	GA	Calhoun	SS7	735.138	1572.11	1722.7	1550.95	1413.8	1310.13	2725.46	3007.15	3632.83	3301.32	2489.21	3277.63	2608.24	3004.59	3632.58	3291.94	2487.57	3267.52	2607.7	384.269	369.288	1153.71	697.481	1794.51	1407.18	453.561	453.561	453.561	453.561	451.516	425.714	5414.52	6178.12	6450.17	5052.41	6823.67	7166.06	3803.37	4451.42	4367.06	3972.86	3550.5	8062.57
13039	Fruitful Rim	FR	Georgia	GA	Camden		1658	14.7161	6.55918	2.90472	4.84895	8.29735	0.50675	35.0924	22.5049	53.4055	48.5321	76.5564	10.4596	29.3294	21.3595	10.8994	41.2183	25.7349	7.73396	62.5611	31.8184	19.4031	18.6736	28.2707	20.409	515.73	515.73	515.73	515.73	564.886	528.376	622.336	575.467	548.937	580.471	627.189	557.026	2219.05	2920.97	1240.94	2062.94	1019.32	201.96
13043	Southern Seaboard	SS	Georgia	GA	Candler	SS14	645.136	878.806	749.412	368.731	273.843	976.99	267.981	1576.06	1377.37	2331.85	1551.52	1438.32	996.607	1571.17	1376.82	2312.11	1548.12	1414.63	995.34	759.566	780.888	721.021	794.069	754.404	542.713	527.162	527.162	527.162	527.162	486.66	484.007	3736.71	3434.28	3929.02	3143.2	3632.69	2290.04	3608.96	3994.94	1723.81	1665.4	4227.93	1825.82
13045	Southern Seaboard	SS	Georgia	GA	Carroll	SS13	1305.33	173.998	177.276	181.968	127.942	100.836	71.5586	635.618	571.4	629.76	652.803	666.588	396.111	601.845	567.543	497.234	626.99	470.341	385.948	2741.61	3338.77	4287.36	5729.45	5782.02	6065.6	731.471	731.471	731.471	731.471	655.177	624.632	4248.92	4815.06	5698.03	7215.86	7008.37	7147.74	1457.54	1508.42	1440.11	1186.49	1275.44	1191.55
13047	Eastern Uplands	EU	Georgia	GA	Catoosa	EU9	422.864	246.769	210.344	181.353	178.132	79.6647	100.507	693.95	488.434	602.512	903.955	638.02	191.502	618.426	479.859	302.708	847.003	225.164	169.697	1981.3	3189.99	3502.5	4240.39	3236.2	3548.91	859.795	859.795	859.795	859.795	738.894	688.779	3706.3	4739.99	4846.36	6125.32	4279.92	4507.9	1365.17	1342.98	1405.89	1440.78	1017.27	1446.98
13049	Fruitful Rim	FR	Georgia	GA	Charlton		2019.2	14.5488	11.7386	9.43762	7.8591	7.3984	5.09043	70.8398	56.0756	56.6554	57.9773	45.1042	10.8656	69.572	55.935	51.8335	57.0879	38.7408	10.5027	117.579	43.5535	40.8675	46.6159	48.2155	39.4902	541.65	541.65	541.65	541.65	543.832	497.73	743.35	652.877	643.789	653.213	638.187	552.813	1262.91	1624.69	1137.7	1008.32	1151.79	1643.95
13051	Fruitful Rim	FR	Georgia	GA	Chatham		1199.48	8.39187	11.8381	8.05936	5.76551	3.13219	1.13378	210.028	75.8073	628.911	153.847	689.103	65.9874	37.8382	57.4542	56.4971	58.3476	37.5488	28.9874	64.0119	66.3237	25.298	38.508	28.5947	22.1659	523.964	523.964	523.964	523.964	677.177	632.114	634.206	659.58	613.818	626.585	746.453	684.401	852.992	1195.9	1257.25	1082.25	797.571	224.482
13053	Southern Seaboard	SS	Georgia	GA	Chattahoochee		656.03	8.35071	12.2662	6.6155	10.1529	2.77052	1.20269	51.3177	29.0078	49.219	16.1626	28.9803	1.54891	36.2392	27.7213	13.7731	8.78557	1.80668	0	29.7657	36.4253	8.46525	32.6197	39.6462	24.6824	546.835	546.835	546.835	546.835	533.147	507.149	621.191	623.248	575.689	598.393	577.37	533.034	1341.86	1185.72	1554.25	5159.48	1034.85	663.151
13055	Eastern Uplands	EU	Georgia	GA	Chattooga	EU9	812.062	189.704	181.773	176.324	162.436	102.515	151.026	412.475	253.791	374.436	519.868	314.005	228.712	397.882	252.235	322.675	511.019	256.879	225.926	728.596	719.375	734.572	624.076	563.212	1048.37	791.275	791.275	791.275	791.275	702.419	663.697	2107.46	1944.66	2024.85	2088.81	1625.02	2089.02	1509.93	1499.07	1505.87	1602.91	1280.18	2339.12
13057	Southern Seaboard	SS	Georgia	GA	Cherokee	SS20	1123.02	78.0711	76.9239	66.8473	50.7069	20.8868	24.3508	402.614	161.328	593.5	201.228	660.655	124.271	353.143	154.266	313.786	139.303	126.296	94.2002	3111.45	2666.42	2531.51	2697.6	1264.81	866.298	851.303	851.303	851.303	851.303	866.291	754.999	4393.97	3748.92	3763.45	3738.92	2278.29	1739.85	1515.68	1515.35	1432.8	1267.35	807.718	1345.84
13059	Southern Seaboard	SS	Georgia	GA	Clarke	SS14	313.005	87.7626	94.7717	101.222	118.359	31.462	18.3423	984.377	603.981	1362.56	458.096	1541.81	189.196	700.839	571.834	281.456	268.315	209.527	117.386	1265.04	606.011	1398.82	1909.17	268.448	221.959	733.298	733.298	733.298	733.298	681.894	629.693	2786.94	2005.92	2514.8	3029.15	1191.33	987.38	943.435	1217.43	1551.54	1654.83	824.056	681.078
13061	Southern Seaboard	SS	Georgia	GA	Clay	SS7	571.834	623.247	859.395	771.482	745.562	784.242	1050.12	1379.65	1483.21	1096.35	1485.49	1561.9	1017.99	1377.62	1483	1090.27	1484.51	1555.9	1017.71	507.775	343.053	334.229	205.415	180.616	273.703	454.553	454.553	454.553	454.553	464.527	449.708	2963.2	3140.01	2650.54	2890.04	2985.28	2791.24	3466.65	4552.74	4512.31	4768.71	4664.76	7922.78
13063	Southern Seaboard	SS	Georgia	GA	Clayton		375.494	37.2947	38.6964	42.6472	25.0004	4.17933	3.60474	762.688	250.76	2533.62	501.483	3117.15	185.44	189.939	183.532	140.369	39.4698	38.9298	28.8956	165.961	95.46	182.808	82.9916	21.6146	15.9575	959.727	959.727	959.727	959.727	976.075	918.343	1352.92	1277.42	1325.55	1107.19	1040.8	966.8	1067.38	1291.55	1373.99	1388.21	701.24	1493.18
13065	Southern Seaboard	SS	Georgia	GA	Clinch		2136.46	5.57668	6.6329	4.90473	6.29219	15.7926	18.2763	47.3835	71.3156	90.4884	49.3976	65.7026	88.7824	46.5335	71.2332	87.7565	48.9446	62.8734	88.6437	82.4418	36.7718	32.8668	51.3847	31.9029	5.60476	509.832	509.832	509.832	509.832	516.632	479.067	644.384	624.47	635.36	616.454	627.201	591.592	857.589	876.963	630.629	1110.98	1384.72	1787.77
13067	Southern Seaboard	SS	Georgia	GA	Cobb		894.632	29.7823	27.656	19.0709	19.8788	13.9917	4.61546	662.153	238.319	2754.59	603.486	3190.3	184.108	82.1366	166.901	124.564	107.681	75.0737	27.5637	157.371	88.0103	86.5967	85.0959	66.7504	45.9918	1076.91	1076.91	1076.91	1076.91	1110.74	929.903	1346.2	1359.48	1307.14	1289.57	1266.56	1008.07	980.481	1358.03	1046.15	1259.55	980.7	707.09
13069	Southern Seaboard	SS	Georgia	GA	Coffee	SS8	1562.57	748.489	956.128	646.93	565.316	1086.82	1448.73	2410.1	3138.47	4025.19	2642.19	2172.16	2609.26	2401.12	3137.48	3989.95	2635.73	2128.15	2606.92	1482.23	2680.61	3138.15	3540.31	3066.08	2688.84	460.169	460.169	460.169	460.169	478.419	449.328	5092	7234.39	8235.2	7201.53	6759.47	7193.82	3226.8	3983.41	2409.77	2504.78	4242.54	6429.9
13071	Southern Seaboard	SS	Georgia	GA	Colquitt	SS8	1441.56	1149.15	938.897	655.704	574.213	896.756	1178.04	3810.4	4164.46	5697.52	5065.19	4499.79	3949.35	3796.8	4163.07	5650.52	5057.1	4446.39	3946.52	1187.37	1049.72	1408.95	1870.73	4299.09	2906	432.905	432.905	432.905	432.905	472.72	430.319	6566.23	6584.59	8148.08	7934.95	10115	8460.88	3431.45	2741.46	1712.43	1525.77	2786.81	3934.88
13073	Southern Seaboard	SS	Georgia	GA	Columbia	SS14	800.531	68.0775	96.3057	66.5974	35.0854	48.3273	23.8906	358.164	260.498	480.518	255.615	525.198	85.711	305.073	253.476	215.394	205.706	127.328	61.9156	237.02	182.412	187.714	182.632	153.332	173.134	672.2	672.2	672.2	672.2	620.584	589.65	1282.37	1204.39	1141.9	1095.62	949.572	848.59	1355.63	1787.29	1477.9	1391.71	2044.46	2392.88
13075	Southern Seaboard	SS	Georgia	GA	Cook	SS8	603.053	1026.9	940.353	495.001	793.248	686.535	1770.11	2341	3629.43	5112.94	3130.93	3771.06	2953.07	2329.49	3628.27	5073.02	3123.89	3723.76	2950.69	718.892	565.453	586.335	592.904	2995.74	1078.58	444.933	444.933	444.933	444.933	466.896	435.555	4520.21	5579.01	6599.29	4954.98	7872.93	6234.93	3786.83	3005	1390.8	2923.7	2662.07	5971.34
13077	Southern Seaboard	SS	Georgia	GA	Coweta	SS13	1151.97	99.9326	93.0901	85.3355	70.5009	71.5932	64.8115	461.411	371.53	360.969	469.816	505.198	148.734	436.197	368.079	211.123	438.141	248.644	134.003	468.711	374.784	217.311	317.568	426.447	342.003	731.209	731.209	731.209	731.209	688.887	637.483	1736.05	1567.16	1244.98	1557.42	1435.57	1178.3	1345.44	1484.12	1245.97	1010.92	1092.86	1618.21
13079	Southern Seaboard	SS	Georgia	GA	Crawford	SS14	849.436	163.431	225.933	96.667	56.2915	46.1478	114.792	468.245	633.74	438.086	609.112	411.63	362.763	464.339	633.264	418.395	605.822	390.224	361.717	435.448	568.338	523.851	648.459	1224.66	1416.27	618.135	618.135	618.135	618.135	565.548	551.47	1681.35	2045.67	1657.05	1928.71	2226.58	2444.25	1975.25	2845.01	1156.81	780.268	642.506	1726
13081	Southern Seaboard	SS	Georgia	GA	Crisp	SS8	728.641	2177.88	2229.14	732.752	779.145	849.473	2052.43	3572.81	3704.63	3499.5	3347.65	2334.82	2907.98	3557.86	3703.06	3449.44	3339.18	2278.92	2905.08	642.017	670.421	1034.57	828.848	593.89	963.862	467.617	467.617	467.617	467.617	464.509	440.422	6845.37	7070.24	5684.38	5414.79	4186.79	6361.79	4796.45	4807.91	1750.05	1986.8	3105.81	4512.93
13083	Eastern Uplands	EU	Georgia	GA	Dade	EU9	452.323	109.653	130.986	155.944	136.209	49.1375	57.0031	304.223	291.546	326.47	232.027	340.208	94.9575	289.075	289.901	271.34	222.079	272.514	91.5889	907.257	1162.45	1591.08	2012.47	1601.41	2913.98	854.546	854.546	854.546	854.546	717.419	654.063	2160.53	2437.88	2872.91	3225.3	2640.48	3716.64	1415.08	1488.45	1543.3	1426.83	743.995	890.844
13085	Southern Seaboard	SS	Georgia	GA	Dawson	SS20	555.933	75.0115	87.9423	70.1792	53.0412	27.7243	14.3957	152.256	64.5923	155.217	173.204	260.558	85.4418	145.784	63.7019	116.48	164.398	188.324	81.6164	3395.93	4124.79	3520.32	4300.65	6140.56	4281.34	753.544	753.544	753.544	753.544	708.416	662.205	4370.27	5029.98	4460.52	5271.63	7065.03	5039.55	1368.48	1432.59	1098.79	1265.45	876.748	878.934
13087	Southern Seaboard	SS	Georgia	GA	Decatur	SS7	1611.93	1034.33	844.796	1116.34	890.296	1142.53	2545.95	2350.96	3148.44	3091.58	3099.99	3011.13	2982.84	2343.68	3147.68	3067.12	3095.95	2985.77	2981.59	505.371	444.243	646.585	829.511	853.655	708.05	452.033	452.033	452.033	452.033	479.294	439.89	4335.41	4888.76	5282.08	5267.79	5461.24	6675.48	4052.95	3212.56	4348.1	3856.95	4272.39	8204.51
13089	Southern Seaboard	SS	Georgia	GA	DeKalb		700.427	11.9196	7.14093	9.325	4.76642	0.289602	0.0524655	1062.47	128.95	3115.7	509.912	3115.22	162.177	60.169	27.3305	43.0004	14.1063	0	5.63299	49.5361	50.6644	78.793	17.5886	9.02857	13.0206	1045.21	1045.21	1045.21	1045.21	1114.61	996.85	1166.83	1130.34	1176.33	1081.67	1123.93	1015.56	1244.29	1263.75	1113.85	1319.95	87.3243	29.1984
13091	Southern Seaboard	SS	Georgia	GA	Dodge	SS14	1302.64	496.332	549.609	358.364	298.101	313.473	214.188	1164.64	1647.98	1534.92	1320.03	1009.47	738.715	1158.9	1647.37	1515.02	1316.62	985.997	737.524	509.577	478.725	466.468	408.078	433.386	718.652	525.286	525.286	525.286	525.286	500.553	477.128	2690.09	3200.99	2865.13	2548.08	2233.41	2147.49	2534.57	3171.46	1797.4	2144.98	2167.04	2488.81
13093	Southern Seaboard	SS	Georgia	GA	Dooly	SS14	1028.03	1761.14	1992.81	1000.56	729.463	1474.71	1304.6	3832.21	4128.67	4341.06	3291.85	2664.68	1946.06	3828.29	4128.27	4327.22	3289.38	2646.32	1945.1	840.286	798.581	1059.11	1940.45	1775.25	928.707	517.189	517.189	517.189	517.189	460.243	451.458	6946.91	7436.84	6904.07	6476.47	6356.52	4629.87	3741.83	4230.46	2088.03	1588.87	3515.68	3825.37
13095	Southern Seaboard	SS	Georgia	GA	Dougherty	SS7	866.58	509.015	381.3	280.84	254.638	360.86	157.174	1735.45	1442.04	1564.76	1288.52	1812.03	768.285	1639.8	1432.55	1280.75	1243.73	1534.12	754.368	588.743	192.06	455.799	260.328	310.392	420.694	495.72	495.72	495.72	495.72	520.503	481.733	3233.27	2501.63	2513.11	2254.42	2725.88	1813.97	2606.07	2258.4	1378.24	1691.77	2337.72	1705.6
13097	Southern Seaboard	SS	Georgia	GA	Douglas	SS13	514.028	40.5015	35.3966	32.863	25.4601	9.5665	69.8509	299.098	143.56	643.63	276.324	909.483	124.883	187.101	130.343	162.596	184.207	116.826	81.5537	158.311	111.16	120.955	143.686	114.349	109.916	875.136	875.136	875.136	875.136	871.124	793.19	1261.05	1152.04	1191.55	1228.49	1111.87	1054.51	1288.05	1429.58	1241.22	967.951	413.732	4071.78
13099	Southern Seaboard	SS	Georgia	GA	Early	SS7	1355.79	1368.17	1492.66	1325.6	1052.19	1363.2	2294.98	2736.56	2976.01	2939.77	1592.21	3050.72	1976.23	2733.04	2975.66	2929.02	1590.52	3040.76	1975.78	750.423	498.32	376.509	386.928	678.065	854.154	443.994	443.994	443.994	443.994	453.622	431.928	5295.62	5410.64	5075.12	3473.63	5535.65	5556.84	4084.12	4164.16	4157.83	3959.74	4590.24	8200
13101	Southern Seaboard	SS	Georgia	GA	Echols		1092.88	15.628	20.151	10.4682	12.2188	22.9742	1.5354	92.4728	507.148	288.313	2583.13	346.003	303.426	91.9559	507.089	285.923	2582.64	342.703	303.255	86.6631	79.9874	37.2286	58.3775	71.4466	116.675	501.898	501.898	501.898	501.898	529.198	486.262	696.145	1109.13	835.518	3155.13	966.322	907.727	787.544	697.324	640.901	308.216	912.808	86.4564
13103	Southern Seaboard	SS	Georgia	GA	Effingham	SS15	1259.91	281.464	224.488	241.104	103.108	244.058	376.121	639.157	608.098	623.085	424.745	548.754	565.025	630.404	606.997	578.51	415.636	474.754	560.942	259.134	188.918	163.813	132.822	139.773	193.004	624.053	624.053	624.053	624.053	611.817	599.495	1795.06	1644.46	1607.48	1275.62	1470.4	1729.56	3276.32	3667.03	3036.04	1826.49	5160.12	6744.12
13105	Southern Seaboard	SS	Georgia	GA	Elbert	SS20	968.178	162.414	190.33	154.23	90.1491	75.1228	94.1355	621.163	663.355	583.901	482.381	392.602	181.64	611.642	662.367	552.177	477.093	359.504	180.072	863.569	988.504	1017.72	1835.37	2416.61	3223.85	680.801	680.801	680.801	680.801	551.041	528.188	2318.43	2522	2404.92	3083.41	3402.28	4026.24	1247.95	1564.51	1327.37	826.244	936.802	1651.84
13107	Southern Seaboard	SS	Georgia	GA	Emanuel	SS14	1787.42	567.004	703.066	200.989	168.036	585.575	784.033	1274.45	1212.31	1275.68	920.129	1057.91	1051.57	1269.59	1211.82	1259.98	917.61	1041.5	1050.71	407.896	419.253	306.187	314.188	453.021	448.478	545.284	545.284	545.284	545.284	513.687	492.912	2789.78	2879.42	2312.44	1945.12	2593.79	2776.13	3570.35	4657.11	1464.21	1321.08	4714.08	5319.65
13109	Fruitful Rim	FR	Georgia	GA	Evans		483.58	940.607	801.792	471.455	211.735	921.455	487.015	1684.19	1546.74	1882.25	1316.73	1410.77	909.946	1675.97	1545.83	1851.35	1311.05	1374.99	908.192	1108.46	1331.86	1729.97	2030.86	2111.56	2448.04	512.647	512.647	512.647	512.647	505.484	510.17	4237.68	4192.13	4565.42	4066.28	4913.49	4353.42	4376.53	5083.85	2616.05	1348.32	4699.91	3968.9
13111	Southern Seaboard	SS	Georgia	GA	Fannin	SS20	1021.43	38.5941	36.0679	34.1171	34.8827	12.0089	20.3098	193.226	179.746	122.482	135.654	123.914	43.1253	186.198	178.979	95.8317	130.587	87.801	41.2828	129.944	603.789	623.782	660.059	702.662	558.334	741.314	741.314	741.314	741.314	682.554	636.934	1096.05	1560.15	1495.04	1566.84	1485.03	1256.86	1435.48	1440.44	1503.61	1375.48	667.784	1404.06
13113	Southern Seaboard	SS	Georgia	GA	Fayette	SS13	516.631	148.803	119.284	87.0302	61.9599	27.1919	17.6139	477.724	343.402	809.633	386.087	823.634	137.323	397.415	331.629	355.619	298.028	199.592	105.008	406.018	251.875	409.708	347.902	149.016	106.795	837.982	837.982	837.982	837.982	766.746	713.774	1790.22	1540.77	1690.34	1545.87	1142.55	943.191	1336.46	1502.08	1220.8	918.479	1295.78	822.768
13115	Eastern Uplands	EU	Georgia	GA	Floyd	EU9	1346.48	236.739	269.702	132.202	140.111	109.768	220.27	477.312	538.169	602.182	477.405	648.704	279.448	436.588	533.851	461.35	453.122	490.298	271.413	910.802	1204.58	1465.27	1554.34	1823.51	2390.48	800.085	800.085	800.085	800.085	735.338	675.127	2384.21	2808.22	2858.9	2947.66	3158.92	3557.29	1944.41	2570.93	1210.25	1526.3	1303.38	3748.78
13117	Southern Seaboard	SS	Georgia	GA	Forsyth	SS20	640.913	231.087	170.805	127.046	123.365	32.4224	34.8004	440.23	367.184	573.358	572.137	1053.5	195.944	399.597	361.406	272.561	486.896	257.051	145.437	7587.91	6632.2	5661.84	4728.24	2717.14	2009.7	831.017	831.017	831.017	831.017	816.223	725.278	9049.62	7995.43	6892.47	6169.52	3822.84	2915.22	1950.95	1800.03	1500.43	1387.62	896.445	1680.32
13119	Southern Seaboard	SS	Georgia	GA	Franklin	SS20	692.628	283.973	367.638	493.344	241.436	225.417	227.338	1140.23	730.981	581.836	756.077	499.743	426.456	1128	729.647	535.948	747.733	443.204	423.671	7316.66	10247.8	12940.8	18231.1	21256.1	19927.8	623.727	623.727	623.727	623.727	557.796	518.528	9352.36	11968.8	14593.8	19844	22482.6	21097.3	1348.54	1697.61	2095.68	1104.25	1486.84	1971.5
13121	Southern Seaboard	SS	Georgia	GA	Fulton	SS13	1382.48	40.9719	38.4944	38.9048	28.4665	9.40093	10.3601	812.55	281.214	2435.03	512.267	2806.16	206.31	221.208	217.396	151.957	115.542	96.3065	49.7656	305.9	173.625	143.667	173.239	78.0295	73.6604	955.005	955.005	955.005	955.005	1034.08	913.491	1523.08	1384.52	1289.53	1272.25	1217.82	1047.28	1122.34	1542.56	1303.51	1133.94	881.317	1175.03
13123	Southern Seaboard	SS	Georgia	GA	Gilmer	SS20	1117.98	39.2256	55.2039	48.8051	41.5558	45.9706	28.6209	122.527	99.8928	71.0284	144.072	151.642	51.9317	117.923	99.3123	45.1249	138.459	110.61	49.8491	2131.89	3273.96	4502.09	6305.66	7874.92	7896.69	730.225	730.225	730.225	730.225	724.162	683.009	3019.26	4158.7	5326.25	7215.9	8755.66	8658.17	1307.01	1580.04	1507.81	1425.93	1324.41	1487.91
13125	Southern Seaboard	SS	Georgia	GA	Glascock	SS14	374.101	205.283	244.016	115.853	46.8409	186.337	203.884	822.538	701.255	560.814	630.713	347.233	322.827	820.357	701.039	553.502	629.468	337.944	322.331	534.944	472.521	397.536	357.801	333.265	447.312	630.915	630.915	630.915	630.915	551.078	544.089	2191.5	2048.49	1697.81	1665.02	1408.62	1517.62	1407.46	1850.18	1370.75	683.194	2619.84	2965.77
13127	Fruitful Rim	FR	Georgia	GA	Glynn		1088.09	8.39379	8.89637	4.64067	5.28057	4.69	3.77075	54.4294	34.7931	146.251	45.4799	177.026	15.2876	17.8763	30.7879	17.9922	23.4581	19.9702	6.7989	60.7278	46.5447	31.9033	40.5856	41.373	24.3872	527.02	527.02	527.02	527.02	544.119	514.177	614.018	613.249	581.556	596.344	610.152	549.134	1607.45	1355.24	2236.11	1354.77	2953.19	3291.73
13129	Eastern Uplands	EU	Georgia	GA	Gordon	EU9	928.009	514.145	648.621	755.824	426.728	289.584	663.22	744.342	931.696	983.476	592.11	649.37	838.933	723.122	929.291	898.195	575.822	528.327	832.511	4001.96	5433.44	5719.89	7325.5	8829.01	10401	776.481	776.481	776.481	776.481	713.807	647.032	6015.71	7787.83	8150.39	9104.53	10360.7	12543.8	2896.07	3476.52	4261.58	2590.28	2137.79	4635.39
13131	Southern Seaboard	SS	Georgia	GA	Grady	SS7	1188.65	872.076	871.726	656.66	425.272	412.178	714.331	2820.02	3701.73	3283.07	2445.9	2515.58	1717.55	2811.89	3700.88	3254.1	2441.06	2483.51	1715.88	1025.75	851.541	1074.03	1249.49	1314.49	1541.18	467.258	467.258	467.258	467.258	504.807	461.138	5176.98	5891.41	5452.04	4583.07	4714.99	4432.52	3089.65	3008.82	2695.52	2135.13	2146.14	3857.45
13133	Southern Seaboard	SS	Georgia	GA	Greene	SS14	1052.68	112.632	125.543	139.861	85.5535	83.5583	53.4517	588.585	440.565	311.521	347.286	434.345	129.228	584.1	440.076	294.697	344.153	413.212	128.136	1316.96	1223.31	1212.72	1460.29	1966.96	1205.79	692.643	692.643	692.643	692.643	582.925	585.672	2706.34	2481.57	2339.92	2582.64	3046.66	1973.05	1295.87	1600.5	1650.98	1137.46	1591.53	1680.45
13135	Southern Seaboard	SS	Georgia	GA	Gwinnett	SS13	1130.12	54.335	58.32	46.7785	32.0037	12.7749	20.043	656.577	283.232	2028.42	713.069	3085.98	252.771	371.006	242.226	265.177	335.143	108.024	96.2271	947.445	810.656	378.282	207.461	194.244	81.6837	910.605	910.605	910.605	910.605	957.391	832.723	2283.39	2021.81	1600.84	1485.21	1272.43	1030.68	1331.82	1628.96	1478.75	1381.98	1092.31	2690.94
13137	Southern Seaboard	SS	Georgia	GA	Habersham	SS20	723.069	126.673	127.667	115.075	97.8247	66.9117	100.793	313.361	181.183	334.722	417.609	278.26	206.286	291.426	178.703	245.758	400.828	156.268	199.848	7984.67	9800.74	8322.58	11006.1	6147.41	6557.2	661.953	661.953	661.953	661.953	619.505	607.067	9064.72	10769.1	9345.36	12166.7	6990.09	7464.91	1498.69	1488.76	1379	1325.55	1429.9	1883.01
13139	Southern Seaboard	SS	Georgia	GA	Hall	SS20	1112.07	141.959	151.453	139.895	112.79	75.0149	79.2582	488.293	405.742	637.52	444.898	719.025	220.205	428.529	398.501	354.793	386.487	279.948	196.021	6917.64	5955.99	6251.2	7593.18	5555.96	4278.46	694.321	694.321	694.321	694.321	691.72	637.708	8182.45	7200.27	7440.21	8786.78	6602.64	5191.45	1456.96	1536.49	1559.67	1505.75	1342.75	1777.96
13141	Southern Seaboard	SS	Georgia	GA	Hancock	SS14	1239.32	55.1998	49.312	38.8744	37.5101	33.172	24.0999	177.972	75.1898	105.629	152.942	115.115	52.7433	175.261	74.9146	96.6028	151.477	105.837	52.3305	214.415	150.512	149.067	174.618	154.121	122.408	680.334	680.334	680.334	680.334	594.62	596.605	1125.21	955.073	964.878	1043.94	887.75	795.444	1306.78	1862.99	1600.56	1387.67	1184.68	1528.04
13143	Southern Seaboard	SS	Georgia	GA	Haralson	SS13	733.252	120.305	105.262	116.384	82.2082	64.298	43.4974	552.359	375.062	375.712	587.785	252.28	122.011	536.439	373.329	317.308	577.173	179.421	118.378	1852.54	1805.79	1536.11	1907.47	2896.33	2749.97	770.968	770.968	770.968	770.968	693.209	664.236	3280.25	3055.35	2740.76	3337.82	3833.26	3576.08	1515.97	1363.78	1512.09	1379.33	1035.57	1460.58
13145	Southern Seaboard	SS	Georgia	GA	Harris	SS13	1225.85	73.7636	59.8028	55.5099	56.3812	40.0752	32.1243	223	366.098	192.839	308.682	212.726	82.4953	216.855	365.415	165.23	303.596	172.424	80.2633	288.134	207.938	194.373	274.845	154.123	109.741	604.151	604.151	604.151	604.151	569.78	551.977	1182.9	1237.31	1019.26	1238.97	936.403	774.106	1494.09	1523.18	1330.49	1233.12	1016.7	1410.48
13147	Southern Seaboard	SS	Georgia	GA	Hart	SS20	667.996	291.5	447.715	392.207	351.97	285.497	456.254	1125.68	1405.93	1115.13	1278.38	844.173	433.641	1109.74	1404.21	1057.31	1268.34	775.375	430.065	3441.3	3657.2	5376.34	8893.72	13881.8	12633.2	604.019	604.019	604.019	604.019	540.76	510.95	5446.56	6113.14	7429.88	11118.1	15483.4	14030.5	1251.7	2023.06	1822.06	1739.62	1633.81	3478.12
13149	Southern Seaboard	SS	Georgia	GA	Heard	SS13	784.123	84.4767	80.6437	87.1766	70.5072	31.1629	24.2038	311.315	164.056	172.763	214.211	212.707	86.9002	307.322	163.569	155.563	211.061	191.966	85.854	776.604	1215.5	1724.96	2279.57	1963.46	2249.12	667.808	667.808	667.808	667.808	585.919	552.738	1836.21	2127.52	2635.51	3228.94	2772.5	2911.92	1427.8	1435.39	1457.29	1454.75	1030.75	1362.11
13151	Southern Seaboard	SS	Georgia	GA	Henry	SS13	838.858	212.748	171.416	131.23	101.375	40.4349	30.2291	696.027	651.896	840.278	511.261	986.43	147.483	656.982	645.814	543.053	433.84	274.105	106.709	626.182	603.537	336.181	641.464	317.639	222.369	860.675	860.675	860.675	860.675	798.773	754.921	2356.59	2281.44	1871.14	2037.35	1430.95	1114.23	1684.87	1411.46	1358.14	1254.77	1010.44	1119.54
13153	Southern Seaboard	SS	Georgia	GA	Houston	SS14	984.114	659.811	735.83	512.435	280.779	249.133	580.639	1801.43	2009.18	1812.02	1331.75	863.164	642.268	1734.94	2001.61	1545.54	1282.6	498.206	621.424	709.114	775.7	1001.73	1200.04	525.562	303.119	584.692	584.692	584.692	584.692	555.034	540.927	3688.56	4097.83	3644.4	3348.11	1827.93	2046.11	3031.99	3652.86	2557.49	1759.88	2980.48	6109.11
13155	Southern Seaboard	SS	Georgia	GA	Irwin	SS8	939.473	1665.55	1622.65	976.063	1060.76	1569.57	2980.7	3972.02	3581.5	3640.72	3477.09	3288.13	3680.1	3968.32	3581.13	3628.29	3475	3275.52	3679.46	969.198	860.517	566.233	644.196	688.083	1015.31	466.419	466.419	466.419	466.419	467.02	440.63	7069.49	6530.72	5637	5646.38	6000.19	8116.1	4340.25	4228.07	2751.54	3041.61	4128.73	7229.81
13157	Southern Seaboard	SS	Georgia	GA	Jackson	SS20	888.83	264.798	304.011	269.472	279.447	139.252	156.875	370.798	542.698	591.142	507.248	598.368	313.855	352.575	540.586	511.674	490.968	457.383	306.29	6514.78	7289.98	8288.61	10005.2	9321.75	8098.94	722.256	722.256	722.256	722.256	645.967	590.186	7854.4	8856.83	9792.01	11497.8	10564.3	9152.3	1379.8	1742.74	1576.38	1430.58	1249.42	1948.38
13159	Southern Seaboard	SS	Georgia	GA	Jasper	SS14	970.997	126.321	146.223	134.535	65.7151	59.4992	42.1706	204.528	249.75	202.473	191.711	184.008	145.219	201.434	249.392	189.211	189.096	164.786	144.249	885.79	1787.75	1049.81	1697.13	460.676	388.038	778.434	778.434	778.434	778.434	643.017	635.394	1991.98	2961.8	2151.99	2730.38	1327.98	1209.85	1394.69	1651.27	1584.76	1122.73	1149.63	1251.65
13161	Southern Seaboard	SS	Georgia	GA	Jeff Davis	SS8	867.417	409.167	436.906	131.14	80.2549	730.886	1163.33	1112.23	1505.72	2294.23	1267.74	1636.42	2478.83	1106.26	1505.1	2274.3	1264.36	1612.8	2477.54	642.63	385.73	605.614	407.846	661.736	889.136	474.023	474.023	474.023	474.023	494.762	461.468	2632.08	2801.76	3485.08	2226.49	3500.19	4991.48	2593.67	3108.85	773.841	636.856	4116.37	5597.62
13163	Southern Seaboard	SS	Georgia	GA	Jefferson	SS14	1375.46	821.044	794.934	484.473	365.477	701.615	1216.58	2060.12	1754.15	1788.15	1648.22	1368.18	1258.98	2054.45	1753.6	1771.48	1645.59	1352.01	1258.19	546.614	576.06	510.851	483.597	401.863	571.163	585.222	585.222	585.222	585.222	531.02	515.394	4007.33	3709.82	3352.02	3079.89	2986.5	3561.33	2869.54	3321.76	1959.31	1690.59	3864.83	5532.08
13165	Southern Seaboard	SS	Georgia	GA	Jenkins	SS15	914.076	737.6	690.071	401.152	375.268	724.665	1058.03	1773.33	1523.93	1763.32	1652.92	929.246	1553.17	1769.75	1523.56	1752.11	1651.11	918.026	1552.55	781.442	855.258	753.859	644.588	476.821	332.617	563.251	563.251	563.251	563.251	508.81	494.356	3852.04	3632.14	3470.37	3234.22	2628.32	3437.55	3154.07	3481	2078.34	2184.56	3899.71	5419.82
13167	Southern Seaboard	SS	Georgia	GA	Johnson	SS14	794.353	595.148	903.489	288.295	279.651	349.562	285.281	1073.55	1121.02	920.641	780.911	559.136	353.172	1069.25	1120.59	907.138	778.435	542.12	352.342	492.901	463.603	445.637	487.539	288.933	320.5	571.153	571.153	571.153	571.153	538.177	506.827	2728.46	3058.84	2212.22	2116.78	1718.79	1464.95	2399.18	4770.16	1432.56	1868.36	3241.61	3719.78
13169	Southern Seaboard	SS	Georgia	GA	Jones	SS14	1020.81	50.6823	77.0377	72.1314	34.6533	20.8404	26.5221	301.649	381.73	286.945	266.034	240.087	226.077	292.17	380.678	252.263	259.72	193.898	223.69	671.281	623.469	603.338	549.593	370.07	219.597	769.371	769.371	769.371	769.371	641.107	638.822	1783.5	1850.56	1697.1	1613.34	1225.92	1108.63	1013.44	1357.6	1640.08	980.292	613.058	1066.67
13171	Southern Seaboard	SS	Georgia	GA	Lamar	SS13	482.082	171.053	164.951	163.623	97.0279	78.2501	229.053	1025.51	1159.07	710.631	1915.71	575.296	530.853	1010.95	1157.52	657.562	1906.07	508.925	527.376	1025.62	1850.34	2270.41	2875.54	3809.73	3850.91	733.338	733.338	733.338	733.338	594.386	573.602	2940.96	3906.14	3824.93	5611.98	4991.29	5180.94	1038.2	1049.27	986.215	693.243	713.475	2269.86
13173	Southern Seaboard	SS	Georgia	GA	Lanier	SS8	520.071	396.429	358.14	89.905	93.6467	507.532	667.176	1378.01	2288.1	1624.82	1429.6	1364.71	1440.61	1373.44	2287.64	1607.07	1426.45	1339.28	1439.06	905.621	306.706	218.431	181.661	563.879	392.912	470.229	470.229	470.229	470.229	489.875	471.8	3145.72	3422.71	2385.64	2171.99	2900.57	2970.94	2821.09	2171.62	791.635	615.431	2994.82	4345.03
13175	Southern Seaboard	SS	Georgia	GA	Laurens	SS14	2120.34	604.146	653.092	345.806	213.306	313.875	561.024	1388.55	1081.64	1114.25	828.602	582.144	703.558	1379.61	1080.68	1082.75	823.239	546.499	701.749	561.938	380.251	420.271	338.165	245.211	222.582	561.538	561.538	561.538	561.538	530.635	495.202	3107.23	2675.56	2410.36	1936.25	1636.22	1980.56	2651.21	3688.34	2131.76	1645.34	2972.19	4841.9
13177	Southern Seaboard	SS	Georgia	GA	Lee	SS7	938.012	1223.18	902.337	878.425	616.752	595.358	1559.09	2380.83	1974.37	2601.74	1654.72	1658.31	1322.91	2373.18	1973.46	2563.1	1647.6	1607.25	1320.23	739.974	521.681	681.323	796.893	663.986	553.135	489.666	489.666	489.666	489.666	473.106	445.132	4826	3887.14	4612.52	3550.91	3339.7	3877.59	3763.58	3602.94	2683.22	2716.6	2747.4	6854.13
13179	Fruitful Rim	FR	Georgia	GA	Liberty		1368.64	13.4756	11.4479	15.6616	17.5976	7.43957	3.56992	61.1601	14.5451	130.535	37.725	104.564	13.0701	40.2678	11.8892	42.9123	23.4624	12.7013	8.28804	52.2482	42.0468	32.2356	56.7567	28.6238	21.1162	539.175	539.175	539.175	539.175	586.983	563.226	645.166	604.559	629.984	636.991	635.748	596.2	1877.02	1681.13	2187.82	1572.79	2075.94	2039.42
13181	Southern Seaboard	SS	Georgia	GA	Lincoln	SS14	672.638	137.827	143.443	105.132	59.2247	49.6336	33.611	243.746	267.999	277.572	236.435	162.248	106.704	239.374	267.52	261.945	233.802	146.252	105.949	770.625	600.151	435.284	524.53	283.861	263.556	676.642	676.642	676.642	676.642	553.042	544.936	1824.47	1687.76	1479	1494.2	1032.79	948.052	1533.17	1851.52	1443.8	1094.01	1191.98	1541.12
13183	Fruitful Rim	FR	Georgia	GA	Long		1045.76	63.7762	50.7514	16.1863	56.5915	51.7242	26.9181	108.18	176.893	146.032	264.275	142.055	42.3675	106.434	176.647	135.364	262.186	126.56	41.2658	201.166	254.85	305.394	505.728	217.045	470.011	530.891	530.891	530.891	530.891	544.739	531.656	902.267	1013.14	987.835	1355.4	940.069	1069.85	3947.43	3389.7	1048.83	2589.68	2760.46	2467.52
13185	Southern Seaboard	SS	Georgia	GA	Lowndes	SS8	1326.18	378.181	195.775	188.295	189.605	173.763	445.918	995.847	1146.64	1434.85	1575.51	1024.05	858.779	958.246	1142.5	1288.27	1550.29	848.14	848.457	340.767	311.921	267.693	231.914	257.891	236.483	468.158	468.158	468.158	468.158	523.815	482.158	2145.35	2118.36	2212.42	2439.96	1803.61	2013.02	3080.98	1732.66	1644.78	2017.7	2051.2	5755.65
13187	Southern Seaboard	SS	Georgia	GA	Lumpkin	SS20	736.713	59.1392	64.4575	68.0777	49.8901	31.9188	13.618	210.849	298.59	163.927	261.306	191.989	102.407	202.419	297.52	122.647	252.584	120.661	98.4082	3419.62	2875.75	3248.14	2748.51	2250.13	2210.61	711.912	711.912	711.912	711.912	671.706	646.33	4393.09	3949.64	4150.78	3762.89	3074.41	2968.96	1423.14	1385.22	1297.59	1469.39	1156.59	836.968
13189	Southern Seaboard	SS	Georgia	GA	McDuffie	SS14	690.096	115.794	106.443	143.139	122.897	63.8372	51.8561	944.423	1234.71	784.55	1964.02	1249.4	591.648	928.576	1233.02	732.13	1955.53	1194.8	588.884	564.432	590.447	813.192	432.548	519.227	347.421	635.405	635.405	635.405	635.405	569.004	546.438	2244.21	2565.32	2323.87	3146.38	2346.87	1534.6	1165.85	1317.99	1361.88	1320.64	1135.37	1081.16
13191	Fruitful Rim	FR	Georgia	GA	McIntosh		1146.6	4.46995	4.81351	3.20295	11.1666	9.53938	0.924046	9.41306	6.97629	18.509	14.2287	26.9368	16.5002	6.59691	6.67802	7.88035	12.2077	11.3707	15.6998	20.0934	20.7269	15.3036	24.203	15.4274	56.2541	464.188	464.188	464.188	464.188	527.545	503.494	495.348	496.407	490.575	511.765	563.882	576.372	2298.5	2295.98	1300.14	2405.95	1041.14	267.974
13193	Southern Seaboard	SS	Georgia	GA	Macon	SS13	1046.23	945.971	1008.65	520.352	316.704	423.097	577.505	2182.82	1998.59	2172.59	2332.45	1533.49	990.396	2177.29	1998.04	2154.77	2329.49	1514.64	989.458	1382.69	1988.61	2786.13	3688.43	5021.65	4168.31	545.809	545.809	545.809	545.809	494.928	483.537	5051.76	5541.11	6007.06	6880.43	7454.31	6218.81	2943.32	3648.13	1954.47	1311.5	2027.11	2770.29
13195	Southern Seaboard	SS	Georgia	GA	Madison	SS20	739.507	229.255	311.115	294.712	240.71	166.083	228.49	680.644	679.899	455.9	785.343	534.419	350.982	666.339	678.217	398.116	774.931	465.328	347.462	6667.01	7435.57	8697.28	11736.9	8835.68	11280	713.922	713.922	713.922	713.922	578.673	543.491	8276.53	9138.83	10104	13466.5	10045.8	12399.4	1307.65	1748.8	1575.8	1456.6	1198.82	2139.66
13197	Southern Seaboard	SS	Georgia	GA	Marion	SS13	951.227	191.515	301.917	207.775	146.342	201.866	234.174	472.314	486.219	377.462	392.675	343.446	222.464	470.315	486.007	369.665	391.246	333.099	221.907	575.522	881.749	960.913	953.984	1568.19	1256.26	541.286	541.286	541.286	541.286	517.766	491.43	1778.64	2210.96	2079.64	2032.86	2620.92	2203.77	2716.24	3432.48	2676.51	1902.56	3245.73	4168.06
13199	Southern Seaboard	SS	Georgia	GA	Meriwether	SS13	1310.71	121.235	124.373	93.9901	87.9787	83.1653	66.09	577.421	428.748	369.415	500.317	422.097	180.283	569.696	427.927	344.682	496.267	396.973	179.107	513.729	544.842	511.101	596.743	482.672	304.919	663.214	663.214	663.214	663.214	572.92	550.284	1867.87	1760.36	1612.99	1844.2	1535.73	1100.4	1271.65	1561.58	1390.49	1396.95	1211.8	1336.92
13201	Southern Seaboard	SS	Georgia	GA	Miller	SS7	734.749	2227.92	2133.89	1643.97	1733.18	1542.53	2964.3	3584.73	4119.43	3936.26	3683.98	4859.92	2910.61	3581.23	4119.1	3925.98	3682.35	4850.1	2910.13	1011.17	1163.78	993.773	1023.42	908.841	790.262	426.181	426.181	426.181	426.181	438.345	408.095	7246.5	7842.96	6989.91	6865.12	7739.81	7072.78	4513.98	4653.37	3768.78	4517.97	4258.59	8827.42
13205	Southern Seaboard	SS	Georgia	GA	Mitchell	SS7	1330.33	1526.21	1573.96	1155.51	1039.82	1590.98	2433.97	4517.87	5347.91	4440.82	3627.36	4326.97	3649.95	4510.65	5347.17	4415.91	3623.16	4300.22	3648.67	935.548	1125.89	3470.85	2765.07	5051.69	3190.6	427.448	427.448	427.448	427.448	457.843	415.488	7399.86	8474.47	9469.72	7855.49	11400.7	9688.73	3393.56	3673.84	2810.06	3123.06	4130.76	6818.05
13207	Southern Seaboard	SS	Georgia	GA	Monroe	SS14	1028.29	88.0303	93.9728	87.335	68.4773	45.2727	46.0409	292.038	337.801	267.939	185.726	225.786	92.573	284.79	336.954	237.98	180.161	184.804	90.4078	792.405	1152.09	1281.32	2288.04	1267.86	1159.22	728.484	728.484	728.484	728.484	635.584	607.648	1893.71	2311.5	2335.12	3265.17	2133.52	1903.32	1305.57	1455.01	1500.95	1346.64	1267.62	2211.09
13209	Southern Seaboard	SS	Georgia	GA	Montgomery	SS14	634.781	353.883	443.45	207.715	148.96	387.464	538.639	1075.54	1205.28	1289.43	892.716	865.905	871.928	1070.78	1204.77	1272.77	889.808	845.822	870.952	658.677	492.365	303.193	638.349	465.372	318.982	544.599	544.599	544.599	544.599	508.127	487.464	2627.94	2685.18	2328.28	2221.72	2206.78	2216.04	2053.08	3021.26	1505.97	1077.75	3502.78	4664.33
13211	Southern Seaboard	SS	Georgia	GA	Morgan	SS14	919.812	332.887	336.643	297.299	206.327	84.1631	221.125	1582.63	1011.07	907.77	725.64	840.818	589.939	1576.62	1010.41	885.735	721.493	811.794	588.461	2789.75	2815.65	2891.96	3490.21	3221.49	3898.5	737.813	737.813	737.813	737.813	617.542	597.926	5437.07	4900.52	4812.81	5155.84	4734.99	5306.01	1659.58	1650.86	1555.77	1169.51	617.159	1673.2
13213	Eastern Uplands	EU	Georgia	GA	Murray	EU9	900.634	197.096	184.487	159.479	111.833	67.4521	512.705	447.27	291.901	351.453	362.17	280.262	415.228	433.142	290.131	285.089	349.229	193.452	410.974	825.37	851.127	2968.72	2039.44	2862.31	3244.61	767.826	767.826	767.826	767.826	748.578	706.948	2223.43	2093.57	4181.11	3268.33	3871.79	4875.24	2540.2	2572.7	1708.33	1622.26	983.333	6083.89
13215	Southern Seaboard	SS	Georgia	GA	Muscogee		574.817	13.8181	15.495	11.9966	59.188	23.1094	2.25093	410.235	95.7244	1179.06	368.381	1147.93	69.8508	60.1583	58.2794	53.7069	187.645	15.8082	7.29292	113.794	55.4468	40.2305	140.276	72.9159	26.528	583.702	583.702	583.702	583.702	585.529	556.7	771.472	712.923	689.636	970.811	697.363	592.772	1057.51	1097.16	874.294	1132.27	1159.88	160.102
13217	Southern Seaboard	SS	Georgia	GA	Newton	SS14	723.837	163.489	190.342	137.461	96.9331	53.5369	79.5073	788.944	722.313	708.132	803.007	764.043	222.352	752.423	718.023	538.845	764.406	407.175	203.043	945.447	1018.53	717.726	855.106	395.182	484.419	781.137	781.137	781.137	781.137	731.376	699.172	2642.5	2708.03	2175.17	2497.58	1587.27	1466.14	1468.95	1748.07	1427.89	1139.9	966.28	1618.6
13219	Southern Seaboard	SS	Georgia	GA	Oconee	SS14	483.223	415.737	363.184	285.736	230.09	126.07	156.342	1234.98	646.134	994.877	1096.67	1281.77	512.963	1216.53	643.746	895.974	1078.58	1143.81	505.207	5368.54	6276.86	4882.8	5585.05	6544.19	4366.53	751.174	751.174	751.174	751.174	656.025	609.329	7751.99	8034.97	6815.68	7644.89	8470.09	5637.41	1802.34	1737.59	1645.47	1321.77	1105.91	1471.69
13221	Southern Seaboard	SS	Georgia	GA	Oglethorpe	SS14	1144.43	124.555	127.662	144.633	87.85	80.9588	91.9967	414.828	260.462	245.642	320.375	374.737	157.726	411.691	260.107	232.912	318.003	357.993	156.865	2357.85	2872.04	3094.21	4657.34	7002.91	6055.38	705.421	705.421	705.421	705.421	576.259	542.519	3599.51	3965.23	4177.17	5768.61	8018.12	6846.76	1248.66	1424.76	1538.04	1392.02	966.222	1510.37
13223	Eastern Uplands	EU	Georgia	GA	Paulding	EU3	820.822	81.7655	66.1404	59.68	44.1824	18.6531	18.6093	146.849	170.666	397.688	224.035	556.71	80.4953	119.802	166.75	207.317	176.547	100.115	54.3765	1229.83	945.996	905.386	1162.72	904.116	830.592	987.972	987.972	987.972	987.972	883.557	785.639	2419.37	2166.86	2160.35	2371.42	1906.44	1689.22	1497.47	1500.25	1570.23	1382.31	1067.55	1556.5
13225	Southern Seaboard	SS	Georgia	GA	Peach	SS14	392.536	514.308	767.161	326.581	204.858	546.34	1091.03	2824.54	3644.2	2407.81	2152.37	1973.45	1188.91	2791.46	3640.49	2288.42	2131.13	1824.74	1181.03	450.782	546.791	547.83	473.876	609.327	273.335	592.159	592.159	592.159	592.159	543.403	530.723	4348.71	5546.6	3754.99	3402.03	3523.81	3076.12	1351.54	2088.02	904.274	850.706	2252.18	4756.73
13227	Southern Seaboard	SS	Georgia	GA	Pickens	SS20	601.91	48.8922	84.2263	84.2759	60.9728	62.994	27.9712	90.457	41.0958	116.609	176.928	228.41	50.3819	78.9935	39.7551	61.2971	164.152	131.931	45.4751	3169.67	3900.71	3751.23	4695.54	5231.59	4204.87	735.208	735.208	735.208	735.208	758.907	703.333	4032.76	4759.9	4632.01	5655.88	6185.43	4981.64	1214.43	1841.46	1843.08	1300.93	1164.34	1040.07
13229	Fruitful Rim	FR	Georgia	GA	Pierce		890.294	433.423	253.391	155.763	186.214	687.704	1404.74	1444.76	2022.95	2466.99	1957.49	1563.23	1627.53	1438.33	2022.25	2442.53	1953.24	1532.31	1625.87	605.853	559.632	660.804	587.789	489.866	644.593	504.358	504.358	504.358	504.358	495.771	470.741	2981.96	3339.63	3763.45	3231.6	3205.65	4145.94	2349.54	1468.25	843.688	1020.56	4338.63	6890.15
13231	Southern Seaboard	SS	Georgia	GA	Pike	SS13	568.21	237.838	198.087	216.968	115.281	96.4086	86.7894	1103.29	753.874	673.666	516.73	528.865	272.264	1095.43	752.97	640.049	510.07	476.283	269.504	595.079	888.01	2097.63	1093.36	1212.94	875.527	723.019	723.019	723.019	723.019	576.438	550.049	2651.37	2562.09	3677.66	2441.73	2362.07	1781.87	1413.34	1232.19	1282.64	936.493	931.754	1353.39
13233	Eastern Uplands	EU	Georgia	GA	Polk	EU3	803.234	242.846	243.541	211.49	113.154	108.498	134.284	807.416	950.035	556.983	633.618	497.337	227.806	781.639	947.336	467.771	618.117	394.471	222.576	780.98	1569.87	1618.39	1949.52	2267.52	1964.31	854.884	854.884	854.884	854.884	691.404	659.492	2660.35	3615.64	3152.53	3535.67	3461.89	2980.67	1938.04	1860.62	1816.57	1078.83	1387.75	1952.18
13235	Southern Seaboard	SS	Georgia	GA	Pulaski	SS14	647.754	1361.47	1646.1	965.629	624.899	460.473	1199.48	2996.73	3127.25	2734.56	1989.04	1530.75	2548.93	2991.18	3126.69	2715.43	1985.49	1504.67	2547.58	874.147	585.718	650.349	298.57	187.16	1836.37	516.791	516.791	516.791	516.791	472.772	463.03	5743.59	5875.29	4848.19	3425.75	2625.08	6046.47	3704.33	4301.01	2433.55	2184.45	2164.99	4392.24
13237	Southern Seaboard	SS	Georgia	GA	Putnam	SS14	933.987	95.8265	128.823	102.294	57.3388	63.6442	84.4312	435.364	466.01	312.603	253.711	237.424	237.585	429.245	465.258	285.389	248.602	202.195	235.772	1438.71	1271.54	1257.61	1182.73	941.239	793.275	724.973	724.973	724.973	724.973	612.938	609.094	2688.75	2590.6	2370.26	2213.65	1820.02	1722.57	1135.73	1777.24	1633.71	924.896	1184	2021.39
13239	Southern Seaboard	SS	Georgia	GA	Quitman	SS7	426.221	157.178	228.922	124.89	34.9751	45.0381	33.5837	381.954	341.522	382.635	286.919	6.31204	0.295677	380.302	341.342	376.288	285.906	0	0	114.65	209.627	109.505	132.362	169.333	176.424	489.94	489.94	489.94	489.94	502.697	479.799	1142.07	1269.83	1100.62	943.183	717.068	689.806	3966.83	4107.39	2098.86	704.866	867.657	1476.25
13241	Southern Seaboard	SS	Georgia	GA	Rabun		978.581	26.5317	37.2291	23.4047	11.7121	7.47528	14.0095	180.325	292.987	165.833	217.302	102.081	86.6377	175.579	292.451	146.195	213.714	77.9191	85.425	463.793	589.694	667.847	714.3	343.425	770.666	678.286	678.286	678.286	678.286	693.585	667.823	1344.19	1597.66	1515.73	1618.01	1122.4	1537.92	1203.24	1311.36	1173.69	777.843	743.263	928.891
13243	Southern Seaboard	SS	Georgia	GA	Randolph	SS7	1116.01	1054.71	1038.14	949.056	647.672	894.724	1586.08	1818.3	1896.53	1511.62	1031.91	1087.13	1253.64	1815.53	1896.26	1503.89	1030.68	1079.37	1253.28	442.164	285.319	360.325	316.065	395.506	268.012	469.011	469.011	469.011	469.011	481.27	460.704	3781.42	3688.73	3282.28	2463.43	2850.87	3568.07	4782.15	4532.93	4090.39	3721.21	4444.17	6762.16
13245	Southern Seaboard	SS	Georgia	GA	Richmond	SS14	849.7	44.7986	42.4231	64.455	30.6234	43.8409	19.6035	526.476	338.459	1062.47	312.016	835.317	96.3709	300.136	313.154	321.674	192.834	97.177	57.7523	148.615	110.048	106.72	113.822	78.4983	67.1207	638.123	638.123	638.123	638.123	612.145	577.938	1131.67	1103.75	1130.97	975.403	831.661	722.414	880.067	831.611	1334.51	1283.66	1464.38	1044.42
13247	Southern Seaboard	SS	Georgia	GA	Rockdale	SS13	343.049	53.6736	79.9867	52.4618	57.7887	24.6766	10.1738	322.383	353.924	854.302	331.361	877.237	134.442	198.453	337.605	267.781	225.615	104.802	93.448	249.054	300.292	227.992	211.714	147.905	127.308	820.926	820.926	820.926	820.926	899.255	818.285	1322.11	1538.81	1369.16	1316.04	1176.64	1049.21	1032.18	1538.2	1093.2	1566.08	1207.05	994.722
13249	Southern Seaboard	SS	Georgia	GA	Schley	SS13	438.406	327.316	461.894	382.247	159.556	190.014	175.287	764.802	958.75	797.993	443.066	171.853	192.546	761.648	958.445	788.336	441.354	158.606	191.805	625.426	508.135	1063.64	1521.98	3679.63	1732.67	540.87	540.87	540.87	540.87	513.793	494.25	2255.26	2469.34	2775.09	2663.76	4542.05	2594.02	2045.04	2875.09	2545.16	1338.79	2134.23	2668.16
13251	Southern Seaboard	SS	Georgia	GA	Screven	SS15	1699.8	774.831	835.813	660.972	505.208	616.873	717.785	1491.53	1587.12	1978.13	1172.5	1001.52	1252.33	1488.25	1586.8	1967.69	1170.78	991.068	1251.83	384.656	320.35	312.096	493.011	399.153	326.019	581.464	581.464	581.464	581.464	516.447	517.89	3229.2	3324.43	3522.22	2750.46	2523.54	2813.53	3380.09	3847.72	3083.1	2426.08	2815.83	2926.84
13253	Southern Seaboard	SS	Georgia	GA	Seminole	SS7	668.199	1844.16	1723.07	1772.27	1295.84	1871.31	3151.52	3673.6	4115.97	4149.79	3283.19	4467.61	3132.61	3667.83	4115.37	4131.07	3280.18	4449.81	3131.69	866.068	824.647	775.435	745.217	850.164	674.236	433.032	433.032	433.032	433.032	453.791	421.621	6811.09	7096.12	7111.81	5754.27	7625.08	7379.07	4389.68	3628.71	4294.16	3803.59	4349.98	8387.43
13255	Southern Seaboard	SS	Georgia	GA	Spalding	SS13	517.248	149.634	123.575	112.468	72.3646	38.6594	60.4997	700.042	547.494	964.511	423.275	636.413	267.176	618.394	538.485	681.275	375.673	317.744	250.766	754.303	311.759	620.381	345.873	388.41	461.167	772.352	772.352	772.352	772.352	665.935	640.527	2294.68	1746.17	2186.48	1566.26	1410.75	1412.96	1142.29	1202.12	1088.36	1020.89	697.225	1523.7
13257	Southern Seaboard	SS	Georgia	GA	Stephens	SS20	478.532	76.3366	88.2394	128.463	61.3027	25.7838	51.7034	416.774	259.326	320.164	454.579	401.625	115.87	386.152	256.022	213.995	437.037	291.438	110.277	2723.77	2282.64	3741.02	4302.97	2572.03	4501.89	641.706	641.706	641.706	641.706	617.198	599.18	3827.96	3268.61	4725.18	5443.02	3506.45	5263.05	1255.44	1492.93	1497.19	902.168	727.311	1278.51
13259	Southern Seaboard	SS	Georgia	GA	Stewart	SS13	1212.7	192.824	297.148	147.203	116.911	97.024	442.49	454.179	487.916	350.043	260.058	135.293	349.394	452.673	487.771	345.843	259.363	130.64	349.141	262.213	216.813	195.744	76.2845	109.52	86.1375	516.577	516.577	516.577	516.577	509.43	480.697	1424.29	1518.31	1205.37	969.135	846.614	1358.46	2429.87	3484.02	2644.26	2692.65	2480.55	6738.39
13261	Southern Seaboard	SS	Georgia	GA	Sumter	SS13	1274.25	1630.58	1441.96	1029.63	703.297	877.311	1502.99	2843	2945.05	3751.71	2419.69	2052.58	2143.93	2830.77	2943.75	3709.74	2412.77	2009.73	2141.89	617.085	679.556	1244.95	1166.63	1318.14	1199.68	501.17	501.17	501.17	501.17	480.39	454.446	5579.61	5566.43	6485.49	4783.87	4685.57	5299.01	4116.83	3964.6	2662.59	2623.16	3259.53	5232.67
13263	Southern Seaboard	SS	Georgia	GA	Talbot	SS13	1022.8	65.7436	63.5509	71.3651	49.2013	26.2183	12.1361	209.268	225.759	189.446	184.698	87.9806	56.766	207.08	225.532	182.574	183.545	80.3447	56.4169	291.392	215.911	248.328	240.635	119.236	114.86	592.553	592.553	592.553	592.553	558.4	542.133	1156.77	1097.55	1094.82	1065.93	784.198	725.546	1581.11	1763.87	1623.61	1557.69	994.203	631.77
13265	Southern Seaboard	SS	Georgia	GA	Taliaferro	SS14	505.735	83.6041	99.6666	67.8205	56.3518	24.6072	24.5623	326.007	408.908	146.635	168.299	138.515	81.5789	324.783	408.799	142.93	167.691	135.147	81.4283	474.067	569.372	439.437	485.572	376.283	369.626	682.339	682.339	682.339	682.339	575.597	568.237	1564.79	1760.18	1332.53	1391.95	1111.63	1043.85	1591.95	1786.48	1599.76	1279.02	576.954	852.89
13267	Fruitful Rim	FR	Georgia	GA	Tattnall		1267.16	932.95	1239.66	685.825	423.02	762.633	701.493	1563.43	2438.19	2995.14	2242.61	2136.58	1429.54	1557.19	2437.52	2971.08	2238.49	2108.9	1428	2062.8	2660.02	3605.8	4563.02	4638.42	4819.94	499.733	499.733	499.733	499.733	487.77	490.884	5052.68	6836.92	7762.44	7724.26	7997.73	7440.32	4524.54	5588.86	3245.03	2265.26	3249.73	4465.03
13269	Southern Seaboard	SS	Georgia	GA	Taylor	SS13	986.731	407.428	325.341	190.71	132.83	251.875	259.924	1022.48	1006.21	476.523	650.079	600.204	343.634	1019.58	1005.91	466.249	648.363	589.375	343.126	680.958	762.724	1402.08	1190.36	725.613	698.381	548.478	548.478	548.478	548.478	515.399	506.353	2656.45	2642.45	2607.52	2520.03	2082.26	1807.78	2705.38	2987.82	1705.74	1075.07	1884.38	2925.42
13271	Southern Seaboard	SS	Georgia	GA	Telfair	SS8	1150.71	510.146	375.435	230.244	215.98	134.839	47.4286	1043.45	955.308	910.323	581.038	561.117	244.644	1039.57	954.896	897.768	578.868	542.126	243.656	410.283	370.526	299.808	328.117	264.02	161.766	511.154	511.154	511.154	511.154	503.742	476.446	2471.16	2212.01	1938.97	1634.12	1444.73	929.297	3459.53	3070.27	2063.9	2283.78	1582.77	978.391
13273	Southern Seaboard	SS	Georgia	GA	Terrell	SS7	873.865	1581.63	1793.92	1406.67	867.772	1101.97	1999.44	2884.39	2975.36	3089	2404.26	2650.47	2228.24	2878.8	2974.85	3072.65	2401.72	2636.22	2227.59	458.052	696.963	663.64	110.73	455.721	148.091	484.468	484.468	484.468	484.468	462.402	432.236	5402.94	5950.2	5627.43	3864.69	4656.31	4807.36	3422.15	4254.23	3447.97	2722.97	2969.81	5897.63
13275	Southern Seaboard	SS	Georgia	GA	Thomas	SS8	1427.1	866.945	618.676	317.299	260.783	518.487	876.512	2359.13	2595.09	2666.08	1623.09	2079.84	2006.46	2344.33	2593.58	2615.94	1614.9	2025.64	2003.72	538.216	447.128	445.127	893.203	1407.45	1077.34	458.871	458.871	458.871	458.871	505.198	454.64	4208.37	4118.26	3837.24	3227.75	4456.77	4412.21	3072.16	2570.06	1423.24	1459.07	1945.37	3786.79
13277	Southern Seaboard	SS	Georgia	GA	Tift	SS8	696.159	1699.07	1913.65	1470.18	1239.32	1586.61	1838.22	4534.88	4932.43	4195.31	4652.07	4668.86	3080.55	4503.1	4929.01	4085.21	4633.96	4549.17	3074.28	944.956	906.416	747.376	727.217	575.2	737.973	464.185	464.185	464.185	464.185	472.593	444.027	7611.32	8213.27	6766.95	7064.68	7183.57	6094.5	4436.86	4884.06	3782.54	3880.49	3532.05	6318.95
13279	Fruitful Rim	FR	Georgia	GA	Toombs		957.68	562.373	571.148	369.941	292.805	497.74	622.169	1428.18	2239.13	2633.54	2150.64	1518.16	1116.85	1414.98	2237.76	2589.09	2143.37	1469.87	1114.42	539.526	489.819	502.257	609.54	593.499	480.853	512.01	512.01	512.01	512.01	486.432	485.125	3028.89	3810.73	3973.29	3557.73	3047.54	2702.57	2834.48	2767.59	2063.15	1877.01	3843.16	4819.01
13281	Southern Seaboard	SS	Georgia	GA	Towns	SS20	445.603	57.7137	60.0674	64.3141	53.524	22.3478	34.2008	329.143	322.935	330.703	413.678	259.34	187.296	322.534	322.197	302.468	408.357	221.654	185.387	337.008	321.526	117.361	361.079	231.383	264.417	677.089	677.089	677.089	677.089	676.314	629.709	1394.34	1380.88	1161.23	1500.05	1151.7	1113.71	1305.71	1493.02	1568.13	1518.18	1049.8	1762.23
13283	Southern Seaboard	SS	Georgia	GA	Treutlen	SS14	523.41	223.072	317.69	136.092	45.9359	155.288	160.209	634.499	852.659	527.114	603.747	680.876	330.191	629.696	852.164	510.695	600.921	663.483	329.319	287.891	205.303	370.889	184.415	72.4491	164.942	547.575	547.575	547.575	547.575	527.727	498.81	1688.23	1922.73	1565.25	1378.85	1418.95	1153.28	2011.41	3099.9	1462.06	548.438	1905.38	2145.7
13285	Southern Seaboard	SS	Georgia	GA	Troup	SS13	1158.11	109.533	110.943	115.416	65.1573	22.3366	28.5585	363.674	363.521	375.256	348.193	312.043	50.1622	334.045	360.343	275.671	331.308	195.132	43.8631	569.946	404.883	779.749	327.1	312.626	256.988	592.335	592.335	592.335	592.335	560.172	535.009	1605.86	1468.5	1763.17	1315.9	1090.27	864.418	1463.05	1543.4	1659.93	1368.65	840.415	1560.87
13287	Southern Seaboard	SS	Georgia	GA	Turner	SS8	750.866	1713.78	2057.28	980.168	747.365	1369.98	1523.56	3099.3	3605.42	3166.05	2336.18	2709.96	1734.08	3094.2	3604.93	3149.79	2333.49	2693.96	1733.36	1034.53	804.344	714.13	1553.8	1147.06	710.523	465.144	465.144	465.144	465.144	463.118	433.027	6307.65	6931.7	5309.23	5099.8	5674.11	4400.47	4604.19	5514.19	2868.73	2169.85	3865.7	5950.77
13289	Southern Seaboard	SS	Georgia	GA	Twiggs	SS14	938.971	126.074	223.255	93.707	76.6401	78.3314	93.8466	255.051	408.17	423.125	306.57	371.615	445.694	250.886	407.743	409.774	304.28	358.905	445.143	128.652	178.403	126.93	120.516	128.448	130.89	640.096	640.096	640.096	640.096	586.358	584.984	1145.71	1449.5	1270.51	1141.53	1152.04	1254.86	1918.3	3529.13	2036.18	1517.14	1346.18	1525.27
13291	Southern Seaboard	SS	Georgia	GA	Union	SS20	854.045	100.427	88.7441	69.6037	71.0235	38.6071	39.3828	352.222	380.615	368.867	342.781	216.29	143.26	346.69	379.925	342.079	337.43	176.249	141.192	347.65	341.721	391.676	504.025	307.576	327.873	713.671	713.671	713.671	713.671	670.424	625.025	1508.44	1524.06	1517.03	1626.15	1192.86	1133.47	1996.04	1819.53	1389.04	1570	1333.49	1358.28
13293	Southern Seaboard	SS	Georgia	GA	Upson	SS13	844.948	97.9642	95.9566	102.139	81.1224	58.303	66.1745	394.82	289.509	212.733	419.485	326.339	112.517	377.28	287.729	155.949	410.249	268.857	109.734	795.268	997.204	697.604	1122.37	1645.94	1233.39	670.75	670.75	670.75	670.75	578.311	554.779	1941.26	2051.64	1626.44	2284.49	2551.41	1964.07	1251.09	1506.72	1434.54	1279.09	953.71	1684.14
13295	Eastern Uplands	EU	Georgia	GA	Walker	EU9	1159.55	219.141	277.006	238.859	195.162	97.6492	310.574	623.023	609.216	609.3	637.714	421.094	287.173	590.842	605.878	503.903	619.898	298.467	280.928	1354.69	1466.65	1903.14	2489.62	4080.05	4071.1	826.118	826.118	826.118	826.118	694.287	646.025	2990.79	3175.65	3472.02	4130.8	5170.46	5308.63	1554.61	1858.81	1747.72	1656.6	1223.1	3122.65
13297	Southern Seaboard	SS	Georgia	GA	Walton	SS14	854.778	242.081	248.952	205.774	133.785	119.59	68.4981	1089.23	596.541	1010.21	816.23	700.829	417.057	1063.2	593.475	884.414	787.945	471.444	404.75	1691.29	1761.11	1967.34	2308	1561.17	1151.64	820.686	820.686	820.686	820.686	733.343	670.718	3817.26	3424.22	3878.21	4050.42	2885.55	2295.6	1492.22	1840.65	1400.02	1044.51	1307.24	1015.1
13299	Fruitful Rim	FR	Georgia	GA	Ware		2348.8	60.0639	56.6994	43.7707	31.7112	111.807	163.809	351.724	356.046	461.677	424.011	260.201	292.841	344.595	355.345	440.47	420.66	238.514	291.759	218.217	244.216	266.696	377.888	190.441	180.846	510.71	510.71	510.71	510.71	514.998	469.015	1133.59	1166.97	1261.65	1340.97	1055.76	1105.43	1514.19	1515.89	1288.85	957.656	3434.2	5137.5
13301	Southern Seaboard	SS	Georgia	GA	Warren	SS14	742.727	120.719	146.159	106.482	86.6634	67.6101	24.9627	639.057	500.328	274.407	419.523	343.972	213.248	635.806	500.014	264.598	417.935	334.584	212.819	734.808	714.172	543.104	558.037	444.481	274.083	662.15	662.15	662.15	662.15	563.047	544.5	2153.48	2022.49	1576.33	1724.78	1409.72	1056.37	1028.92	1352.88	1286.81	1152.41	1163.82	500.431
13303	Southern Seaboard	SS	Georgia	GA	Washington	SS14	1771.7	343.234	491.477	239.112	119.711	269.742	459.785	892.418	942.107	768.168	663.323	534.128	542.898	888.062	941.643	753.093	660.854	518.461	542.125	347.345	328.24	282.515	289.476	306.349	325.485	638.711	638.711	638.711	638.711	555.627	544.241	2217.35	2400.07	1913.43	1708.75	1650.18	1871.64	2359.46	3625.03	1881.59	1108.69	2969.9	4706.61
13305	Fruitful Rim	FR	Georgia	GA	Wayne		1683.67	260.303	158.448	110.166	54.2323	155.646	446.237	606.367	650.991	1122.97	750.468	410.299	524.655	600.747	650.352	1101.94	746.755	384.596	523.309	194.868	180.499	181.257	219.319	468.586	597.557	523.553	523.553	523.553	523.553	518.347	503.85	1579.47	1512.85	1916.92	1543.86	1527.18	2070.95	3618.73	2259.91	1372.48	867.709	2690.96	5221.6
13307	Southern Seaboard	SS	Georgia	GA	Webster	SS13	544.042	1043	956.692	802.85	834.93	392.424	818.011	1544.64	1455.09	1213.84	1355.2	742.898	489.332	1543.34	1454.96	1209.63	1354.52	737.809	489.07	364.981	250.001	454.899	379.029	384.445	197.107	493.211	493.211	493.211	493.211	498.113	470.826	3444.53	3154.87	2960.59	3061.69	2012.79	1975.01	4289.42	4482.09	3726.41	3383.92	2001.82	4950.03
13309	Southern Seaboard	SS	Georgia	GA	Wheeler	SS14	776.269	375.896	218.62	227.284	115.621	386.836	175.806	783.196	859.642	1125.18	1067.58	540.522	527.962	780.949	859.408	1116.45	1065.98	529.811	527.324	374.669	354.842	382.482	191.85	119.239	82.8235	539.578	539.578	539.578	539.578	516.99	495.331	2071.09	1972.45	2265.79	1913.03	1552.88	1281.29	2616.18	2423.76	2166.24	1320.69	4244.54	2918.75
13311	Southern Seaboard	SS	Georgia	GA	White	SS20	628.668	82.0264	89.1751	99.7213	114.815	30.0591	66.747	244.697	170.153	213.572	329.827	320.147	143.526	235.49	168.997	166.483	319.569	240.691	139.248	4915.73	5645.59	4552.83	5685.2	4675.38	4332.4	665.081	665.081	665.081	665.081	648.176	616.563	5898.33	6568.85	5484.11	6784.67	5594.31	5154.96	1291.69	1387.81	1243.99	1409.98	666.704	1769.15
13313	Eastern Uplands	EU	Georgia	GA	Whitfield	EU9	755.283	260.282	205.795	163.673	149.546	89.0705	73.9138	539.523	185.276	432.214	630.36	587.204	139.821	466.424	177.418	165.491	582.14	235.912	121.128	1813.69	2593.44	2477.62	3912.49	4524.66	4868.12	783.297	783.297	783.297	783.297	724.665	672.819	3323.7	3759.95	3590.08	5427.48	5574.31	5735.98	2123.52	1823.5	1565.71	1393.44	1204.61	1307.08
13315	Southern Seaboard	SS	Georgia	GA	Wilcox	SS8	992.391	1143.23	1322.16	671.416	527.263	1051.67	1984.76	2620.35	2485.75	3000.48	1525.82	1924.88	2381.53	2617.73	2485.48	2990.95	1524.13	1914.1	2380.98	484.875	557.943	1889.56	2123.7	1954.82	2183.57	483.835	483.835	483.835	483.835	475.763	459.434	4729.67	4849.42	6035.76	4658.92	5396.35	7008.74	3923.6	4400.76	2251.66	2454.08	4435.68	6473.09
13317	Southern Seaboard	SS	Georgia	GA	Wilkes	SS14	1225.71	171.115	193.02	153.163	118.984	73.3191	83.1128	466.322	642.231	587.866	348.952	325.76	183.762	462.852	641.892	577.449	347.294	315.556	183.278	1279.28	1139.46	1345.92	1395.25	1570.83	2273.48	680.651	680.651	680.651	680.651	539.458	526.975	2593.9	2655.02	2757.19	2542.18	2499.16	3066.85	1421.49	1585.45	1437.11	1196.68	1148.95	1276.86
13319	Southern Seaboard	SS	Georgia	GA	Wilkinson	SS14	1171.13	57.0809	49.6847	43.9377	37.4635	65.0113	78.8394	199.004	145.811	217.878	167.561	123.153	86.3878	195.616	145.477	207.67	165.922	113.349	85.9088	137.32	125.049	112.389	81.7575	119.381	78.937	653.866	653.866	653.866	653.866	568.819	565.726	1043.88	974.076	1017.86	939.009	866.561	809.412	1538.06	1677.76	1521.87	1433.51	1978.11	4758.19
13321	Southern Seaboard	SS	Georgia	GA	Worth	SS8	1488.35	1725.95	2150.35	1205.51	994.351	1304.25	2485.65	3296.09	4281.04	2842.33	2714	2448.82	2955.48	3290.47	4280.44	2821.95	2710.74	2428.58	2954.46	902.85	598.455	665.182	741.219	945.806	997.046	456.5	456.5	456.5	456.5	471.908	441.909	6375.77	7485.74	5149.14	4902.81	5150.54	6879.07	5312.53	6261.15	3644.95	3339.46	4318.59	6653.16
16001	Fruitful Rim	FR	Idaho	ID	Ada		2716.16	1139.42	1015.49	1025.72	968.754	956.675	755.521	1060.61	1665.45	1554.41	2413.38	1552.71	1030.36	844.102	1314.52	1218.83	659.331	827.093	666.239	1707.33	1294.26	1203.3	1488.33	1358.78	1436.77	182.357	182.357	182.357	182.357	178.553	138.627	3873.21	3806.63	3630.21	3298.78	3321.1	2997.15	9752.88	6823.23	7688.62	8613.01	9710.81	9488.74
16003	Fruitful Rim	FR	Idaho	ID	Adams		3536.18	181.556	210.087	233.615	185.311	118.616	184.7	25.786	51.0786	40.0751	36.9653	31.2885	21.2144	25.0403	49.9845	39.232	33.3985	29.9069	20.6011	297.422	324.083	285.675	149.711	166.96	208.124	116.42	116.42	116.42	116.42	156.251	127.829	620.439	700.574	674.942	484.841	471.734	541.255	3738.1	4194.1	4292.96	4540.45	3733.85	8131.02
16005	Fruitful Rim	FR	Idaho	ID	Bannock		2975.75	686.478	535.066	646.095	645.931	563.914	642.724	756.062	633.01	659.875	1001.87	752.259	736.785	708.073	565.603	605.003	761.087	666.81	695.66	445.792	483.987	443.724	414.495	403.572	541.266	166.529	166.529	166.529	166.529	179.135	140.233	2006.87	1751.19	1861.35	1988.04	1813.43	2019.88	2468.55	2153.44	2849.96	2001.85	2241.91	2880.56
16007	Fruitful Rim	FR	Idaho	ID	Bear Lake		2715.08	648.55	467.171	753.831	518.988	513.882	602.362	141.085	81.085	116.693	154.248	89.3594	88.8601	138.519	77.7595	114.164	143.86	85.9684	87.3847	732.677	591.281	604.478	499.864	533.272	596.075	159.422	159.422	159.422	159.422	171.421	147.718	1679.17	1295.63	1631.9	1322.13	1304.54	1433.54	3072.29	2476.59	4169.47	3087.21	3396.4	3592.62
16009	Basin and Range	BR	Idaho	ID	Benewah	BR28	2036.82	52.8401	44.7656	50.2675	29.1831	45.9669	96.5715	601.307	1055.36	814.124	751.38	1028.44	577.716	596.007	1048.59	808.389	727.265	1019.82	573.929	125.061	94.2492	89.146	79.4497	62.7689	189.211	224.737	224.737	224.737	224.737	173.535	173.746	998.645	1412.34	1172.54	1060.63	1302.09	1033.46	343.448	302.396	327.217	158.943	277.362	594.946
16011	Fruitful Rim	FR	Idaho	ID	Bingham		5475.47	990.54	965.532	1114.97	1454.48	1394.68	1173.34	3044.45	4168.39	4263.1	2961.75	4145.81	3573.09	3033.84	4153.68	4251.67	2911.6	4127.94	3564.66	781.301	770.638	733.774	1268.86	796.796	671.926	137.435	137.435	137.435	137.435	139.491	112.031	4943.12	6027.29	6237.85	5772.38	6458.9	5521.96	3001.53	2481.53	3993.54	5042.22	5210.63	4296.09
16013	Fruitful Rim	FR	Idaho	ID	Blaine		6905.93	255.217	204.727	275.84	294.369	330.12	309.296	115.213	136.776	160.518	84.3496	152.549	151.175	113.329	133.661	157.61	70.0835	147.415	148.873	202.495	228.582	204.986	217.839	126.493	90.3969	103.054	103.054	103.054	103.054	124.878	106.177	674.096	670.024	741.491	685.346	728.906	654.743	5792.26	4642.73	6702.24	9537.45	10394.4	11089.4
16015	Fruitful Rim	FR	Idaho	ID	Boise		4954.96	41.2148	32.6408	49.1353	24.0722	114.201	35.0477	6.85455	10.6065	14.3041	10.378	8.85461	0.814954	6.34112	9.71068	13.2793	4.98517	6.89889	0	59.6245	99.1033	46.4028	55.951	46.7348	36.1941	141.186	141.186	141.186	141.186	154.611	135.259	248.367	282.641	250.004	226.195	322.446	206.501	6118.99	5344.38	8648.81	4537.93	33799.3	14223.5
16017	Basin and Range	BR	Idaho	ID	Bonner	BR1	4996.4	86.9931	78.5859	73.9251	62.5307	55.8268	38.9196	78.2469	54.7292	49.6375	85.7494	85.8763	43.3247	71.0796	43.6308	39.1901	36.9242	67.5615	35.1744	137.951	135.242	103.231	87.4287	62.9043	54.1073	224.863	224.863	224.863	224.863	219.77	184.215	520.887	482.322	441.209	411.747	406.063	312.416	2333.17	2275.39	2468.45	2309.38	2390.44	1837.75
16019	Fruitful Rim	FR	Idaho	ID	Bonneville		4921.57	656.125	596.862	670.064	726.515	943.057	666.874	1375.86	1863.81	1872.07	1696.79	2012.62	1724.47	1348.8	1823.44	1840.78	1553.06	1954.24	1695.09	547.507	397.428	345.189	654.827	564.046	491.685	159.41	159.41	159.41	159.41	162.475	135.399	2711.84	2977.14	3015.44	3093.81	3623.81	2989.05	2272.5	2387.84	2611.07	2652.53	3841.19	2908.52
16021	Basin and Range	BR	Idaho	ID	Boundary	BR1	3311.52	231.193	204.776	224.958	244.445	220.373	277.1	217.433	219.77	367.21	299.408	373.925	219.671	214.776	215.875	363.875	284.848	368.39	217.162	111.745	129.739	99.1904	98.2866	73.4032	94.5681	179.705	179.705	179.705	179.705	185.151	169.684	737.419	730.094	867.728	807.285	847.317	758.514	3651.77	3586.54	3633.89	4192.93	4177.88	4855.65
16023	Fruitful Rim	FR	Idaho	ID	Butte		5796.57	483.118	471.497	480.636	578.477	610.341	687.077	175.478	211.713	290.973	209.583	141.638	188.766	175.097	211.248	290.619	208.141	141.165	188.564	180.638	184.963	167.949	221.898	84.4431	73.4157	84.5437	84.5437	84.5437	84.5437	114.89	94.2513	923.396	952.252	1023.75	1093.06	950.838	1043.31	8141.08	11041.7	9785.31	12783.5	14130.6	14344.2
16025	Fruitful Rim	FR	Idaho	ID	Camas		2781.48	455.056	183.487	675.706	628.317	464.857	608.452	157.617	81.0605	106.222	68.4035	72.7541	212.74	157.462	80.8459	106.024	67.4374	72.3944	212.584	166.071	299.212	116.428	62.8966	215.94	137.642	118.372	118.372	118.372	118.372	117.535	108.158	896.961	681.917	1016.53	877.023	870.726	1066.84	2804.39	2537.49	5808.36	5145.41	3924.34	5057.57
16027	Fruitful Rim	FR	Idaho	ID	Canyon		1574.79	2552.84	2354.04	3767.18	3782.95	4182.6	3657.52	7412.46	10219.1	8348.32	6419.33	7904.09	7270.29	7254.04	9979.39	8120.36	5152.68	7338.62	6990.07	4130.4	3698.72	4307.42	4025.86	4606.26	4292.79	138.262	138.262	138.262	138.262	143.447	115.899	14075.5	16170.4	16333.2	13099.7	16270.9	15056.3	4006.23	3724.32	6236.06	7244.82	8489.56	6533.44
16029	Fruitful Rim	FR	Idaho	ID	Caribou		4661.98	380.575	368.797	480.072	395.729	350.107	335.865	551.3	581.62	655.143	635.041	802.022	866.216	549.792	579.663	653.656	628.861	800.04	865.342	363.51	360.7	326.829	354.406	305.067	303.834	167.076	167.076	167.076	167.076	172.965	147.616	1460.95	1476.24	1627.63	1546.07	1628.18	1652.66	1778.39	1753.35	2083.9	2023.79	1761.3	1796.28
16031	Fruitful Rim	FR	Idaho	ID	Cassia		6659.72	726.403	712.144	893.099	1144.66	1248.85	957.942	1793.9	2350.52	2548.65	1907.85	2462.49	1899.22	1790.38	2345.76	2544.88	1891.62	2456.98	1896.49	758.574	1070.74	1163.62	1351.1	1852.52	2094.94	124.45	124.45	124.45	124.45	141.087	120.931	3399.81	4253.1	4726.05	4511.83	5699.44	5070.31	2892.13	4582.34	3886.64	4459.28	5513.22	4722.4
16033	Fruitful Rim	FR	Idaho	ID	Clark		4569.65	637.502	358.396	547.726	457.158	460.079	531.156	580.575	866.986	389.218	332.728	394.289	304.324	580.485	866.862	389.119	332.27	394.134	304.262	268.645	202.191	333.141	113.626	229.77	160.755	105.411	105.411	105.411	105.411	137.234	115.462	1592.04	1532.86	1375.4	1008.46	1221.22	1111.63	6257.21	3677.58	5145.84	12370.7	11417.4	11433.8
16035	Basin and Range	BR	Idaho	ID	Clearwater	BR19	6396.2	32.2906	27.1131	28.6964	30.1709	18.3003	17.2029	39.5927	78.107	103.939	85.9183	81.223	100.279	38.2565	76.4548	102.623	80.7373	79.4141	99.4915	36.8911	47.0813	30.8311	26.7467	55.3516	27.5588	182.05	182.05	182.05	182.05	165.119	161.954	289.488	332.699	344.201	319.705	318.185	306.207	1272.89	1172.39	1089.92	1238.99	893.109	940.692
16037	Fruitful Rim	FR	Idaho	ID	Custer		12788.9	154.351	158.323	161.26	129.489	151.134	143.538	19.878	45.9433	44.2231	31.0567	36.4913	33.3123	19.6546	45.6859	44.0111	30.2396	36.2098	33.1804	157.468	88.8461	89.2903	131.221	41.9453	47.2722	86.2536	86.2536	86.2536	86.2536	127.063	116.689	417.726	379.108	380.815	377.203	356.353	340.68	7123.87	7361.72	7503.72	7476.11	10173.1	10211.6
16039	Fruitful Rim	FR	Idaho	ID	Elmore		8035.85	315.969	393.393	629.434	600.942	610.158	502.471	494.86	635.98	847.427	624.611	757.217	508.062	491.829	632.01	843.373	607.477	751.545	505.553	432.514	580.095	526.937	395.133	676.041	724.445	138.352	138.352	138.352	138.352	133.099	116.333	1378.66	1743.85	2138.1	1741.9	2170.84	1848.8	4921.98	7012.85	9878.12	9614.48	10026.3	8465.98
16041	Fruitful Rim	FR	Idaho	ID	Franklin		1731.59	1765.62	1565.76	1895.51	1821.05	1848.14	1970.93	542.555	484.975	554.218	732.409	558.157	446.122	535.01	474.655	545.26	690.075	542.885	438.878	1113.75	1270.16	1440.87	1401.01	1403.59	1486.39	153.718	153.718	153.718	153.718	211.171	164.257	3568.1	3464.29	4035.36	4065.86	4005.78	4060.46	5216.99	4748.2	5464.23	5889.07	6000.07	5989.36
16043	Fruitful Rim	FR	Idaho	ID	Fremont		4907.8	262.904	351.321	330.349	319.55	333.841	371.304	1037.18	1653.8	1818	1349.67	1806.49	1702.44	1034.81	1650.48	1815.42	1338.32	1802.24	1700.54	371.425	579.964	267.367	188.973	157.601	220.449	150.118	150.118	150.118	150.118	174.878	142.351	1819.25	2731.89	2563.25	1996.96	2468.56	2434.64	1632.17	2161.6	2071.57	2303.45	2304.04	2167.21
16045	Fruitful Rim	FR	Idaho	ID	Gem		1458.94	772.378	786.019	813.031	1134.45	885.738	884.141	485.472	812.129	771.646	673.094	737.535	598.376	473.144	793.549	755.29	596.818	708.774	585.595	1125.65	1203.35	1192.75	1104.65	913.111	1091.31	129.432	129.432	129.432	129.432	156.357	124.422	2500.6	2912.35	2890.5	2965.35	2663.98	2685.47	5295.16	5508.84	6118.13	9741.42	9144.56	10042.6
16047	Fruitful Rim	FR	Idaho	ID	Gooding		1915.35	1831.07	2231.45	2433.63	2117.37	2548.25	2180.05	1714.15	2148.85	2118.32	2695.05	3626.65	2700.25	1705.06	2136.35	2107.54	2646.6	3609.33	2692.3	2596.05	3468.1	4762.7	7544.53	8974.11	11052.4	116.848	116.848	116.848	116.848	120.293	93.8668	6249.03	7952.75	9420.72	12425.4	15252	16018.6	6763.54	7585.79	9363.16	8317.94	9014.46	6848.61
16049	Basin and Range	BR	Idaho	ID	Idaho	BR37	22023.6	63.789	34.5495	62.9195	50.5438	40.5554	51.7213	131.156	128.83	139.178	144.681	179.708	138.699	130.69	128.188	138.655	142.441	178.933	138.335	106.713	103.25	88.4792	76.3834	63.4639	75.1184	125.596	125.596	125.596	125.596	163.219	153.83	426.787	391.583	415.649	394.964	446.172	419.004	1309.67	833.673	1517.91	1270.32	1008.7	1341.6
16051	Fruitful Rim	FR	Idaho	ID	Jefferson		2859.99	2779.89	2944.65	2880.64	4149.52	3847.65	2950.49	1290.9	2473.52	3378.27	2452.09	3755.46	2928.07	1282.71	2461.8	3368.92	2408.33	3736.99	2918.26	1092.27	1063.61	1156.24	1189.38	1492.39	1256.31	106.199	106.199	106.199	106.199	127.88	93.9569	5261.06	6576.25	7512.01	7853.43	9204.92	7219.02	9345.62	9884.24	8687.62	13292.6	12078.2	10912.9
16053	Fruitful Rim	FR	Idaho	ID	Jerome		1547.78	2688.53	3119.27	3407.86	3519.96	4337.53	3727.98	3174.25	5004.56	5475.78	4430.83	4507.6	3741.55	3157.58	4981.59	5456.31	4340.4	4473.03	3724.14	2552	3262.4	5137.83	5618.84	6909.26	6614.4	120.326	120.326	120.326	120.326	127.925	98.2124	8518.44	11483.6	14122.3	13599.5	15847.7	14164.7	6360.21	7191.24	8153.72	9315.06	10524.7	9577.13
16055	Basin and Range	BR	Idaho	ID	Kootenai	BR28	3421.9	90.9317	100.348	115.353	112.716	125.892	164.632	774.912	686.298	624.657	681.203	618.417	441.305	734.842	620.994	557.628	345.139	479.193	372.932	135.926	125.224	109.744	191.589	131.862	99.9635	221.958	221.958	221.958	221.958	215.703	194.354	1183.66	1068.52	1004.68	871.403	952.651	831.881	804.145	1082.52	1269.13	1402.93	1495.81	2164.37
16057	Basin and Range	BR	Idaho	ID	Latah	BR28	2807.82	162.884	128.818	194.686	168.439	148.813	123.757	1719.71	1724.57	1927.9	1841.99	1949.54	1539.21	1700.91	1697.57	1905.77	1747.37	1916.34	1523.29	230.608	232.09	187.606	253.823	333.673	154.437	217.126	217.126	217.126	217.126	167.791	162.261	2311.53	2275.61	2505.19	2386.76	2566.62	1963.75	428.473	363.104	568.649	464.15	425.142	337.835
16059	Fruitful Rim	FR	Idaho	ID	Lemhi		11840.3	185.624	170.835	203.154	169.041	138.619	174.558	40.0632	50.2586	37.533	44.0997	34.4812	30.6429	39.6442	49.6779	37.0254	42.1155	33.7878	30.3324	246.944	255.291	246.795	205.859	190.944	190.759	83.4838	83.4838	83.4838	83.4838	143.01	124.318	555.697	559.288	570.458	500.499	506.361	519.968	6336.01	5890.1	7093.75	7039.95	7570.28	10268.9
16061	Basin and Range	BR	Idaho	ID	Lewis	BR28	1239.79	198.998	146.026	199.744	251.01	253.915	217.43	2619.71	2578.58	2537.66	2755.28	4338.1	2330.11	2616.47	2574.14	2534.03	2740.76	4333.13	2327.73	261.923	260.269	571.79	412.017	216.177	778.008	132.18	132.18	132.18	132.18	139.293	127.872	3209.57	3112.61	3437.74	3535.97	4942.52	3451.04	386.954	297.349	436.596	490.285	422.514	419.678
16063	Fruitful Rim	FR	Idaho	ID	Lincoln		3109.53	662.107	322.362	614.727	833.736	963.678	1044.22	356.38	591.199	948.489	579.232	683.763	514.838	355.493	589.902	947.365	573.936	681.58	513.769	485.146	434.414	469.99	783.909	1253.27	1367.53	105.555	105.555	105.555	105.555	119.873	91.5263	1608.3	1452.23	2137.64	2297.14	3018.4	3017.05	5592.08	4873.21	6435.71	9183.56	10827.5	11051
16065	Fruitful Rim	FR	Idaho	ID	Madison		1219.14	1181.41	1182.53	1279.15	1475.51	1377.51	1538.48	5243.49	7360.88	7846.28	6095.99	9410.17	6667.11	5205.22	7303.9	7799.78	5883.36	9313.39	6620.66	950.837	786.612	673.788	614.358	531.406	529.989	156.613	156.613	156.613	156.613	161.02	126.114	7494.08	9429.65	9909.33	8129.84	11383.3	8815.24	1910.64	2012.12	2212.8	2921.3	2356.93	2768.94
16067	Fruitful Rim	FR	Idaho	ID	Minidoka		1981.76	1108.33	1187.92	1535.13	2078.54	2407.35	2966.43	3886.89	6414.39	6696.54	6008.17	7129.03	6709.94	3869.98	6391.5	6679.2	5938.87	7106.13	6699.03	848.652	952.615	967.961	1040.55	1416.17	1494.38	119.895	119.895	119.895	119.895	122.844	98.3003	5946.85	8651.94	9302.18	9177.85	11052.5	11258.1	2991.94	7281.14	6509.2	4994.6	5816.84	6682.53
16069	Basin and Range	BR	Idaho	ID	Nez Perce	BR28	2209.31	186.44	150.636	213.682	235.556	254.374	193.083	1765.71	2017.34	2087.87	2047.59	2475.58	1741.37	1737.2	1976.11	2054.98	1909.08	2426.06	1718.49	353.244	364.912	976.003	359.959	412.434	283.989	149.56	149.56	149.56	149.56	139.244	125.671	2426.44	2641.22	3394.22	2654.16	3232.11	2321.23	469.969	383.153	560.069	654.852	682.108	581.115
16071	Fruitful Rim	FR	Idaho	ID	Oneida		3126.12	544.84	484.37	679.958	765.824	928.255	782.336	252.535	360.345	371.142	607.815	327.052	169.633	251.575	359.036	369.986	602.743	325.313	168.836	414.245	409.922	378.67	394.492	325.981	385.511	153.93	153.93	153.93	153.93	169.275	133.608	1364.59	1407.26	1582.55	1916.99	1748.82	1470.29	1993.4	2108.19	2797.93	2490.13	3509.41	3439.26
16073	Fruitful Rim	FR	Idaho	ID	Owyhee		19980.2	185.169	217.911	353.369	390.555	403.92	369.332	158.439	226.357	236.618	172.56	173.527	196.865	158.161	225.978	236.275	170.955	172.959	196.604	252.623	245.527	238.244	299.783	327.719	366.852	97.3205	97.3205	97.3205	97.3205	110.44	102.789	693.274	786.736	925.209	958.614	1015.04	1035.58	6452.25	3727.38	11056.5	12595.2	14601.8	12958.3
16075	Fruitful Rim	FR	Idaho	ID	Payette		1061.88	1269.72	1477.76	1278.8	1776.81	2071.27	1770.44	1814	2585.04	2118.69	2377.85	2161.14	1803.11	1784.31	2542.12	2081.38	2206.96	2097.99	1774.36	1394.06	1383.36	1665.35	3091.59	3148.94	3246.04	129.756	129.756	129.756	129.756	142.159	105.096	4577.84	5532.99	5155.3	7205.12	7460.35	6895.93	5335.26	6790.6	4048.62	8042.76	9693.48	8994.52
16077	Fruitful Rim	FR	Idaho	ID	Power		3733.33	268.496	208.414	285.173	318.297	284.397	216.912	1645.94	2469.66	2783.19	1778.46	2790.81	3191.08	1643.94	2466.93	2781.07	1769.89	2787.82	3189.68	475.108	720.466	651.19	695.821	632.326	559.556	139.723	139.723	139.723	139.723	148.339	125.968	2527.27	3535.53	3857.15	2923.73	3852.89	4092.12	757.177	615.109	742.34	886.052	747.29	553.271
16079	Basin and Range	BR	Idaho	ID	Shoshone		6816.74	1.54278	1.09757	1.31955	1.00493	6.48541	0.403418	4.50186	4.21771	3.75907	9.12889	3.53977	1.20733	2.23479	1.44057	1.62812	0.905907	0.783543	0	5.90057	10.4156	7.00894	2.64878	0.994177	1.89948	189.558	189.558	189.558	189.558	171.041	174.659	199.236	202.512	199.515	194.118	179.304	176.962	1373.54	1784.56	1342.23	825.733	8282.3	859.087
16081	Fruitful Rim	FR	Idaho	ID	Teton		1165.46	1025.08	1012.81	955.298	933.774	622.608	723.755	1945.39	1586.9	2237	1753.43	1843.19	1086.07	1941.88	1581.48	2231.06	1718.07	1826.29	1077.21	614.484	662.773	691.619	538.761	396.087	500.85	170.153	170.153	170.153	170.153	167.6	145.672	3751.6	3427.21	4048.13	3360.76	3012.58	2447.48	2530.26	2693.7	2700.89	2923.71	2105.79	2379.41
16083	Fruitful Rim	FR	Idaho	ID	Twin Falls		5000.91	1568.55	1445	1935.66	1803.98	2266.69	2020.73	1708.13	1750.22	2608.95	2029.61	1884.93	1720.69	1689.71	1724.02	2586.9	1929.44	1845.37	1701.41	1053.34	1065.65	1331.02	1801.66	2146.95	2003.64	118.849	118.849	118.849	118.849	130.46	111.081	4430.44	4353.52	5972.43	5653.93	6389.47	5836.86	5929.88	6100.97	7762.71	8317.84	10488.2	9077.12
16085	Fruitful Rim	FR	Idaho	ID	Valley		9672.4	14.9769	18.2249	27.0908	15.6617	15.6086	8.5967	14.8452	22.9527	10.8019	8.56279	6.59479	4.39517	14.3718	22.2335	10.163	5.90565	5.35645	3.8684	53.7988	69.9624	57.8749	39.3223	42.7565	35.7845	112.266	112.266	112.266	112.266	166.596	136.053	195.414	222.687	207.395	173.156	230.318	184.302	1734.4	1587.27	2870.5	2256.63	3260.16	2347.69
16087	Fruitful Rim	FR	Idaho	ID	Washington		3798.76	542.578	601.346	725.982	781.837	689.75	732.099	375.363	485.964	532.114	308.561	340.692	324.927	372.953	482.614	529.228	296.268	336.465	323.026	684.806	586.527	497.436	503.597	416.89	415.306	113.309	113.309	113.309	113.309	133.919	109.038	1713.65	1783.8	1865.95	1695.01	1577.02	1579.47	4267.77	5007.19	6343.85	7032.99	7325.67	8642.51
17001	Heartland	H	Illinois	IL	Adams	H8	2255.89	4324.68	4264.19	4631.26	5618.62	3574.48	3331.08	4207.89	4667.83	4948.74	4470.94	4546.54	4962.55	4191.88	4646.05	4904.44	4436.72	4497.28	4951.77	1453.68	1329.83	1195.89	1122.12	979.888	828.65	547.379	547.379	547.379	547.379	566.707	538.538	10517.6	10787.4	11279	11724.8	9618.35	9650.04	6725.62	6586.45	7585.42	8845.32	6999.16	6312.09
17003	Heartland	H	Illinois	IL	Alexander	H4	662.732	2807.76	3536.11	3620.61	3784.33	2141.03	3024.44	1652.35	2325.3	1870.51	1593.9	1397.06	2128.73	1644.47	2315.68	1853.51	1580.66	1380.38	2125.54	275.403	209.747	156.382	336.599	177.636	158.302	794.684	794.684	794.684	794.684	708.612	655.406	5522.31	6856.22	6425.19	6496.27	4407.65	5963.69	7671.58	9870.97	10285.7	9817.04	9550.93	9560.04
17005	Heartland	H	Illinois	IL	Bond	H9	990.597	3840.18	4317.57	4608.08	5594.58	4827.66	4578.38	4987.55	6220.93	4600.53	4321.78	8071.87	6646.75	4980.57	6211.65	4578.9	4304.32	8045.69	6641.25	941.959	914.771	694.831	718.415	621.069	457.564	748.289	748.289	748.289	748.289	623.175	606.592	10511	12192.3	10630.1	11365.6	14117.6	12283.8	5699.08	6520.14	7220.6	8110.79	5812.24	6340.97
17007	Heartland	H	Illinois	IL	Boone	H27	733.23	4122.16	4338.19	5676.74	5662.07	4577.26	4001.28	6007.79	5900.02	5989.12	6453.8	6613.15	7786.73	5983.76	5862.65	5898.12	6368.24	6454.45	7751.93	1432.16	1035.48	955.339	814.312	640.629	536.049	624.664	624.664	624.664	624.664	628.527	555.569	12162.7	11861	13154.9	13469.3	12300.9	12844.8	5267.87	6243.62	7885.47	7587.72	6440.46	5715.1
17009	Heartland	H	Illinois	IL	Brown	H8	799.243	2975.93	2944.23	3474.48	3239.73	2695.03	2368.71	2922.33	2750.94	2821.14	3212.12	3781.66	3697.06	2919.82	2747.1	2812.68	3205.32	3771.89	3694.91	876.136	653.55	729.809	704.101	824.826	463.905	578.735	578.735	578.735	578.735	587.059	546.318	7350.62	6923.62	7595.7	7727.89	7878.81	7073.84	5597.88	6320.55	6810.03	7002.4	5776.15	5473.68
17011	Heartland	H	Illinois	IL	Bureau	H18	2267.72	4570.12	4917.02	6404.23	6862.77	4368.94	4716.48	6969.33	7761.01	9213.15	7817.11	9993.6	9522.04	6962.04	7751.42	9194.24	7802.68	9972.42	9517.58	884.069	841.639	676.284	528.767	564.813	461.31	630.65	630.65	630.65	630.65	603.457	562.449	13046.9	14140.7	16905.4	15824.9	15509.6	15257.8	5464.21	6241.25	8142.76	8542.24	5565.52	6433.58
17013	Heartland	H	Illinois	IL	Calhoun	H8	731.418	1616.76	1620.72	2289.99	2009.92	1161.84	1052.56	1628.11	2443.22	1954.97	1925	2384.54	3016.15	1625.5	2439.79	1948.37	1920.03	2376.93	3014.55	960.629	772.797	572.896	504.536	310.584	495.694	616.726	616.726	616.726	616.726	660.921	607.102	4819.61	5450.03	5427.98	5051.21	4510.27	5169.91	4872.24	4933.56	7000.42	6542.88	4235.4	3922.25
17015	Heartland	H	Illinois	IL	Carroll	H27	1212.72	2340.81	2501.23	3891.8	5243.92	3848.51	3363.84	6917.29	6474.9	8361.17	7281.64	8304.37	9483.94	6911.16	6466.9	8345.09	7269.61	8287.57	9480.49	2747.59	2135.29	1890.63	1594.64	1998.95	1483.09	569.189	569.189	569.189	569.189	533.364	513.646	12568.7	11672.6	14696.7	14677.4	14668.4	14841.1	3199.37	3651.04	5462.13	7292.71	5055.12	4606.52
17017	Heartland	H	Illinois	IL	Cass	H8	999.799	4953.5	5051.65	4635.84	5516.1	3465.82	3246.89	5860.57	6991.25	4330.3	6862.03	5961.82	6511.7	5854.72	6983.44	4314.69	6849.87	5943.78	6507.88	1167.02	993.737	1083.74	1026.34	1004.98	1249.69	614.61	614.61	614.61	614.61	575.26	539.071	12589.8	13643.4	10648.9	14006.9	10989.8	11543.5	6499.57	7195.05	7147.16	8197.35	5962.41	5310.02
17019	Heartland	H	Illinois	IL	Champaign	H18	2582.51	7712.67	8056.4	8417.35	9209.15	7679.39	8517.1	6519.26	8600.88	8367.59	7558.11	8581.16	11313.8	6472.7	8535.61	8240.8	7452.82	8413.49	11275.7	272.616	203.508	213.718	370.669	182.092	379.643	674.103	674.103	674.103	674.103	609.699	597.993	15132.1	17469.6	17546	17706.7	16884.7	20770.4	8576.96	9261.54	9785.87	10508.4	9140.81	9194.56
17021	Heartland	H	Illinois	IL	Christian	H9	1859.66	7394.18	7837.07	7026.41	8100.92	7143.39	7447.13	6683.62	8509.89	8127.22	7738.79	8949.78	9005.4	6674.7	8497.68	8103	7720.04	8922.5	8999.57	382.963	343.229	271.375	247.85	338.82	294.681	692.43	692.43	692.43	692.43	595.922	561.619	15144.3	17370.4	16093.2	16761.2	17000.6	17303	8533.97	9649	8811.02	9560.5	7627.67	9701.71
17023	Heartland	H	Illinois	IL	Clark	H10	1312.98	4798.14	5158.88	5306.55	6230.27	5179.48	5037.14	5384.11	6279.02	6593.62	5220.2	5674.48	6534.24	5379.01	6272.11	6579.31	5208.89	5658.13	6530.79	536.091	363.151	384.431	337.661	494.055	507.595	753.189	753.189	753.189	753.189	652.139	648.136	11466.4	12547.3	13023.5	12530	11983.8	12723.7	6795.9	7533.73	7654.47	8458.56	8155.71	7097.39
17025	Heartland	H	Illinois	IL	Clay	H9	1212.25	3558.32	3784.27	5399.42	4225.07	3073.91	3752.97	4628.27	5372.61	5641.23	6448.36	5129.65	7260.29	4623.25	5365.95	5627.97	6438.28	5115.24	7257.23	514.822	451.951	391.254	590.235	732.447	798.111	776.284	776.284	776.284	776.284	600.219	590.16	9472.67	10378.5	12194.9	12029.9	9521.81	12398.5	5600.61	5710.42	7815.3	6033.15	5165.52	4778.86
17027	Heartland	H	Illinois	IL	Clinton	H9	1295.15	5085.62	4849.09	5102.48	6267.11	4843.04	4595.54	6002.07	6242.46	7587.69	5551.78	7486.4	7932.99	5988.56	6223.74	7549.4	5520.85	7439.25	7922.41	2537.74	2394.82	2378.56	2912.98	2839.53	2424.29	727.153	727.153	727.153	727.153	578.015	569.942	14339.1	14194.8	15757.6	15428.1	15699.8	15512.2	7442.13	7343.91	7746.55	8814.31	6290.59	5666.44
17029	Heartland	H	Illinois	IL	Coles	H9	1325.02	6260.32	6399.59	6448.63	6672.56	6693	6147.33	5381.55	8223.19	6530.43	5139.31	7095.45	7962.9	5358.44	8191.41	6466.72	5090.33	7021.95	7946.85	416.278	389.007	248.634	276.802	252.397	260.611	682.397	682.397	682.397	682.397	630.444	617.298	12717.4	15662.4	13846.4	12722.1	14597.8	14972.1	7787.61	8599.19	8905.3	9156.96	9319.58	8184.6
17031	Heartland	H	Illinois	IL	Cook		2492.44	339.929	341.309	312.052	184.111	90.3163	98.2672	1471.23	1776.25	2974.76	2269.98	3097.43	784.928	500.645	458.219	367.455	219.717	98.1439	132.747	60.886	46.3025	52.3788	33.7914	38.1145	30.6776	1063.67	1063.67	1063.67	1063.67	1178.71	927.082	1965.13	1909.5	1795.55	1501.29	1405.29	1188.77	5101.62	6165.61	6488.78	6037.64	8597.42	8068.55
17033	Heartland	H	Illinois	IL	Crawford	H10	1162.35	4231.82	5250.79	4991.87	4686.49	4524.42	3621.18	4699.66	6821.93	6845.74	5996.18	6177.6	7028.76	4691.53	6810.84	6823.58	5979.38	6153.52	7023.62	514.842	620.946	430.558	478.45	320.695	277.912	779.003	779.003	779.003	779.003	649.119	653.053	10217.2	13461.6	13025	11923.3	11647.8	11575.8	6408.19	7688.64	7845.76	7333.45	7360.21	5569.56
17035	Heartland	H	Illinois	IL	Cumberland	H9	900.794	4520.01	5686.86	5119.82	5783.87	4722.04	4865.88	5981.41	6325.51	7275.52	5164.52	5529.26	6285.93	5976.5	6318.77	7261.73	5153.69	5513.59	6282.56	858.998	857.942	817.339	1027.42	950.185	851.649	706.849	706.849	706.849	706.849	621.289	627.701	12062.4	13570.4	13905.7	12671.8	11807.1	12627.8	6502.94	8039.41	7689.68	8348.87	8439.8	7549.59
17037	Heartland	H	Illinois	IL	DeKalb	H18	1639.97	5243.14	5666.45	7202.15	7069.79	4945.35	5687.37	7636.9	9088.66	8660.4	6919.35	10131.2	12097.9	7608.83	9046.81	8571.88	6842.34	9999.4	12068.9	1664.87	1535.57	1245.91	1622.4	1774.7	1658.29	689.202	689.202	689.202	689.202	626.454	544.693	15206	16938	17709.1	16223.7	17345.9	19959.2	5814.16	6332.01	8216.73	8285.26	5626.39	6009.49
17039	Heartland	H	Illinois	IL	De Witt	H18	1046.75	7192.76	6815.9	7469.17	8070.25	6444.26	7450.55	5493.1	7669.93	6890.84	6817.2	7436.99	8061.39	5485.92	7660.23	6871.64	6802.21	7414.93	8056.69	302.92	471.713	195.193	545.531	445.906	732.374	660.384	660.384	660.384	660.384	613.147	572.136	13642	15608.2	15196.4	16078.4	14918.2	16811.7	8813.75	8884.02	9801.11	10826.5	8982.69	10554.9
17041	Heartland	H	Illinois	IL	Douglas	H9	1080.15	8412.38	8863.57	8407.57	8101.56	8199.38	8090.75	7553.48	8400.34	8047.37	6165.58	8935.23	9219.19	7544.97	8388.95	8024.32	6147.32	8908.44	9213.43	612.739	501.337	409.648	330.295	427.948	559.81	681.271	681.271	681.271	681.271	637.11	612.049	17251.4	18435.1	17522.8	15260.4	18172.9	18476	8660.79	9432.45	9378.24	9688.06	8655.75	8713.31
17043	Heartland	H	Illinois	IL	DuPage	H18	875.005	602.144	485.526	497.049	167.664	154.48	46.6803	1959.62	1998.23	3243.04	2273.1	3462.84	898.829	985.403	675.275	635.736	222.844	463.558	246.649	108.31	53.2512	50.2137	41.0613	55.8256	17.9425	1077.06	1077.06	1077.06	1077.06	1105.65	886.791	2772.91	2291.11	2260.06	1508.63	1779.51	1198.06	5759.8	6567.8	7938.48	5914.84	5228.78	1717.11
17045	Heartland	H	Illinois	IL	Edgar	H10	1614.04	6452.54	7026.72	6910.26	7840.6	7823.65	6159.38	6449.78	6826.37	7783.69	6968.99	8198.76	8377.68	6444.5	6819.59	7769.85	6958.7	8184.02	8374.64	548.842	495.73	617.204	701.723	539.808	396.918	721.715	721.715	721.715	721.715	638.826	613.827	14167.6	15063.8	16019	16222.7	17186.3	15544.8	7407.64	8565.72	8557.64	9463.88	9504.54	7529.77
17047	Heartland	H	Illinois	IL	Edwards	H9	572.41	3980.4	4189.42	4817.51	4192.56	4122.84	3988.16	5645.26	4919.21	5739.15	4369.91	5944.21	6144.58	5639.34	4911.84	5725.44	4359.56	5929.43	6141.37	1176.2	1036.77	854.569	818.766	474.469	376.275	840.077	840.077	840.077	840.077	632.065	637.208	11636	10978.1	12237.6	10211	11158.8	11143	4901.62	5802.56	7184.21	5669.77	5801.87	6404.63
17049	Heartland	H	Illinois	IL	Effingham	H9	1248.02	4715.44	4712.25	5416.24	5383.68	4458.16	5935.99	5711.63	7179.14	6479.11	4858.08	6050.03	8023.34	5698.68	7160.98	6441.23	4827.62	6005.63	8013.63	1392.52	1449.77	1383.51	1332.92	1334.56	1822.67	730.832	730.832	730.832	730.832	616.855	616.515	12537.5	14053.8	13971.8	12275.1	12415.2	16388.8	6578.64	6491.67	7529.68	6981.2	6723.92	7568.12
17051	Heartland	H	Illinois	IL	Fayette	H9	1875.03	3492.41	3946.32	4104.5	5021.32	3177.72	3392.18	3813.41	4919.77	5130.88	4769.87	4713.9	5233.77	3808.76	4913.71	5118.11	4759.9	4699.25	5230.56	534.271	573.455	471.691	465.801	439.04	398.57	733.413	733.413	733.413	733.413	624.49	620.06	8568.86	10166.9	10427.7	10980.4	8940.51	9641.37	6064.93	6298.15	6887.71	7439.43	5784.08	6331.43
17053	Heartland	H	Illinois	IL	Ford	H18	1258.48	7812.94	8681.99	9546.24	9138.8	7508.01	7472.38	5868.86	6851.31	8713.63	6795.59	7149.4	9486.95	5864.11	6845.2	8701.36	6786.09	7135.37	9483.96	476.071	453.677	316.95	373.182	380.182	803.325	660.907	660.907	660.907	660.907	588.223	561.606	14814	16641.8	19225.5	16959	15611.8	18321.3	8545.48	9369.49	9885.41	10275.8	9026.09	7796.98
17055	Heartland	H	Illinois	IL	Franklin	H4	1123.89	2317.12	3064.58	3704.63	2841.12	3615.77	2999.28	3374.07	3685.32	4946.21	3662.39	4553.75	5850.02	3352.28	3657.81	4892.63	3621.27	4492.43	5836.68	423.34	453.55	441.084	636.19	595.729	519.949	795.537	795.537	795.537	795.537	641.677	628.749	6888.27	7971.48	9833.88	7894.11	9345.6	9984.66	4365.34	6062.24	6765.37	5078.41	5466.52	5453.25
17057	Heartland	H	Illinois	IL	Fulton	H17	2289.69	3674.58	4158	4660.66	4790.82	3528.54	3287.99	3914.84	4792.2	4718.73	4584.78	5165.32	5016.84	3907.21	4781.83	4698.18	4569.18	5142.75	5012.03	852.441	745.762	723.749	523.445	763.324	865.53	642.854	642.854	642.854	642.854	608.38	561.791	9077.09	10328.4	10725.4	10526.3	10043	9727.34	6134	7592.46	8272.55	8778.38	7128.06	6983.09
17059	Heartland	H	Illinois	IL	Gallatin	H4	859.761	3743.85	4882.87	5935.38	3710.99	4762.81	5193.18	7193.03	8532.24	7583.33	5496.63	8170.51	8362.63	7189.86	8528.34	7576.02	5491.34	8163.2	8361.19	493.472	355.525	275.446	460.617	586.345	258.431	851.195	851.195	851.195	851.195	670.363	609.005	12278.4	14617.9	14638	10514.1	14182.7	14421.8	5193.55	6792.69	7656.97	5997.89	5895.56	6477.91
17061	Heartland	H	Illinois	IL	Greene	H8	1408.93	4495.38	5027.14	5923.5	6002.31	3561.61	5512.98	4722.57	6048.73	7059.02	5062.99	5791.38	7200.09	4718.12	6042.95	7047.66	5054.4	5779.5	7197.6	1063.02	995.176	1155.65	877.551	535.572	511.853	628.316	628.316	628.316	628.316	611.066	573.279	10904.8	12693.6	14755.1	12562.6	10487.7	13795.7	6664.52	7099.37	7899.82	8284.04	5771.73	8223.73
17063	Heartland	H	Illinois	IL	Grundy	H18	1113.04	5344.23	6061.25	6037.49	6406.71	5710.15	5999.44	5928.39	6969.92	5866.79	5633.6	7049.88	7472.54	5913.42	6947.5	5818.44	5591.99	6969.41	7454.08	346.705	383.403	173.902	311.404	301.267	133.198	710.53	710.53	710.53	710.53	678.418	587.342	12314.9	14102.7	12740.4	13020.6	13659.2	14174.1	6666.73	7842.92	8722.2	8804.96	7620.84	8008.41
17065	Heartland	H	Illinois	IL	Hamilton	H9	1126.26	3003.49	3728.45	4184.95	4166.31	3509.65	3754.21	5237.02	5343.85	4571.53	4929.71	5423.65	5826.92	5234.17	5340.19	4564.12	4924.08	5415.45	5825.15	429.717	327.757	315.607	426.611	456.03	137.418	820.78	820.78	820.78	820.78	639.908	622.453	9488.16	10217.2	9885.45	10337.8	10021	10339.2	4740.17	5769.04	6434.26	5634.58	5090.47	5351
17067	Heartland	H	Illinois	IL	Hancock	H17	2107.03	4608.14	5458.61	6228.27	6149.87	4918.71	5155.07	4893.13	4998.52	5346.95	5223.4	5823.52	5858.72	4888.99	4993.11	5336.84	5215.85	5812.79	5856.46	1209.54	1008.38	976.009	847.875	1202.61	1291.35	567.254	567.254	567.254	567.254	546.132	521.466	11273.9	12027.4	13108.4	12780.9	12480.2	12824.3	6455.35	7945.08	9159.04	8892.18	7949.58	8501.49
17069	Heartland	H	Illinois	IL	Hardin	H4	470.853	364.947	540.218	586.374	638.546	385.329	434.971	300.34	427.117	538.928	765.973	688.401	466.153	295.723	421.104	527.92	757.753	677.232	463.869	246.728	492.769	279.86	352.822	434.913	156.119	891.187	891.187	891.187	891.187	770.16	700.478	1798.59	2345.28	2285.34	2640.31	2267.63	1755.44	1963	2794.28	2792.77	3407.71	2739.41	3005.46
17071	Heartland	H	Illinois	IL	Henderson	H17	1027.11	3434.1	4066.99	5087.8	5446.67	3839.32	4239.46	5558.64	6227.73	6994.59	5604.35	5533.14	6979.86	5555.65	6223.77	6986.63	5598.36	5525.1	6978.26	1017.76	776.868	986.382	779.356	560.582	446.053	558.788	558.788	558.788	558.788	555.272	527.39	10566.3	11626.4	13619.6	12383.2	10480.3	12191.2	4803.99	5964.14	7643.62	8425.96	6783.06	7592.92
17073	Heartland	H	Illinois	IL	Henry	H17	2148.53	3888.39	4696.79	6190.31	8139.25	6631.2	6491.98	7022.46	7611.47	7068.48	6823.75	8404.65	9177.76	7009.9	7595.12	7036.59	6798.91	8368.24	9169.91	2168.17	1768.95	1362.74	1253.83	1120.84	1061.31	592.582	592.582	592.582	592.582	558.587	521.452	13659	14653.4	15182.2	16784.6	16678.9	17244.7	4668.87	5999.91	7960.8	9839.71	7891.92	7891.29
17075	Heartland	H	Illinois	IL	Iroquois	H19	2905.44	7041.42	7412.38	8137.91	8935.14	7080.82	6646.1	6894.47	7719.66	8719.05	7722.44	9169.92	10520.8	6890.11	7713.84	8707.44	7713.6	9157.28	10518.1	524.946	515.827	504.144	450.2	673.196	604.18	667.898	667.898	667.898	667.898	635.987	589.6	15124.4	16309.9	18017.4	17766.8	17547.3	18358	7769.02	8446.78	9213.47	9893.45	7857.93	7476.53
17077	Heartland	H	Illinois	IL	Jackson	H4	1561.23	2309.36	2473.33	2914.97	2943.6	3338.66	3121.48	2224.46	2224.15	1856.93	2122.11	3548.02	3229.38	2201.39	2192.89	1796.21	2076.05	3479.8	3214.35	528.512	500.721	525.821	537.498	443.129	402.393	747.18	747.18	747.18	747.18	655.315	640.845	5786.45	5914.13	5984.17	6304.32	7916.9	7379.07	5569.63	6430.67	7004.15	7153.23	7262.23	6962.96
17079	Heartland	H	Illinois	IL	Jasper	H9	1290.97	5324.86	6119.88	6157.75	5666.21	4958.68	5271.36	5670.93	5499.47	6364.73	5213.59	5744.56	6616.11	5667.76	5495.39	6356.85	5207.7	5736.22	6614.32	889.785	935.929	973.463	838.015	1228.77	1590.06	736.438	736.438	736.438	736.438	599.177	600.069	12618.8	13287.6	14224.5	12448.4	12522.8	14075.8	7283.52	8378.09	8728.04	7443.8	7377.13	7706.25
17081	Heartland	H	Illinois	IL	Jefferson	H9	1504.73	2691.41	2509.24	3259.68	3250.44	2174.88	2482.78	3107.45	3567.11	3987.73	2422.87	3856.79	3936.03	3094.64	3549.89	3951.03	2393.87	3814.9	3927.14	545.423	566.307	497.199	593.847	520.578	470.666	756.095	756.095	756.095	756.095	623.109	621.295	7087.56	7381.53	8464.01	6994.25	7133.47	7501.88	5107.65	5187.06	6583.58	5619.85	4348.12	5352.13
17083	Heartland	H	Illinois	IL	Jersey	H8	970.149	3944.22	4163.57	3847.67	5053.12	3818.91	3607.08	5522.29	5340.53	5157.36	4536.38	6810.9	6657.59	5511.98	5326.12	5128.15	4512.64	6774.44	6649.71	864.276	882.877	619.855	631.042	563.999	372.234	683.789	683.789	683.789	683.789	723.269	650.908	11004.3	11056.4	10279.5	10880.6	11880.6	11279.9	6231.8	7086.31	7060.5	8763.06	5791.58	6858.96
17085	Heartland	H	Illinois	IL	Jo Daviess	H26	1603.1	3039.77	2911.46	3505.75	4213.14	3954.83	2445.86	3401.81	4159.64	3713.23	2975.89	4477.08	4929.63	3395.81	4151.66	3697.28	2963.18	4458.19	4925.57	2831.58	2431.21	2069.61	1742.26	1795.69	1682.59	548.415	548.415	548.415	548.415	510.81	503.345	9815.58	10042.7	9821.06	9467	10719.5	9557.37	5689.82	5797.53	7365.08	9138.87	7992.01	5092.85
17087	Heartland	H	Illinois	IL	Johnson	H4	906.691	790.816	858.918	1127.75	1238.38	1004.4	760.185	1443.43	1787.38	1183.18	835.991	1166.73	1374.05	1438.26	1780.08	1167.15	823.62	1147.99	1369.98	793.261	731.37	806.277	953.396	601.226	244.238	837.414	837.414	837.414	837.414	733.568	688.109	3859.75	4207.78	3938.59	3852.81	3487.18	3062.51	2586.66	2993.34	3624.43	3733.42	4215.14	3530.35
17089	Heartland	H	Illinois	IL	Kane	H18	1361.79	3828.24	3663.62	4997.52	4699.88	3416.37	3063.45	6175.41	6064.85	7354.71	5424.81	7718.91	5755.23	5959.01	5727	6574.78	4673.38	6436.89	5457.63	1004.5	674.282	569.853	440.113	513.973	402.249	773.951	773.951	773.951	773.951	763.935	635.624	11565.7	10838.9	12916.1	10587.3	11131.2	9558.96	6104.94	6492.85	8531.34	8559.51	6317.2	6680.95
17091	Heartland	H	Illinois	IL	Kankakee	H19	1764.58	5559.95	5543.63	5843.2	6141.81	6026.68	4834.09	7085.43	6584.48	8263.21	7434.46	8556.69	10617.5	7050.28	6534.45	8160.09	7351.33	8425.1	10588.4	359.073	314.825	369.268	274.279	535.618	492.349	740.013	740.013	740.013	740.013	709.247	621.811	13709.3	13132.9	15112.6	14507.4	15696.6	16536.7	6558.76	7004.67	7532.24	8022.42	6985.67	6427.7
17093	Heartland	H	Illinois	IL	Kendall	H18	837.242	5770.16	6052.27	5949.25	5861.29	4726.55	4163.6	6995.19	6406.06	7496.06	6814.94	7987.56	6735.35	6967.46	6364.22	7392.1	6703.17	7682.89	6654.07	750.341	575.527	443.754	546.548	475.691	554.254	753.228	753.228	753.228	753.228	740.496	641.706	14241.2	13745.3	14538.3	13864.2	13625.6	12013.6	6788.35	7368.03	7768.04	7525.81	6091.57	6968.03
17095	Heartland	H	Illinois	IL	Knox	H17	1865.78	4215.61	5475.67	6662.35	7320.93	5431.12	5729.21	5425.12	5989.83	5743.85	5059.2	6306.45	6589.1	5408.49	5967.46	5700.3	5025.85	6260.03	6579.16	1421.5	1292.42	1181.87	1157.77	1197.51	744.902	609.59	609.59	609.59	609.59	574.922	545.147	11655.2	13345.1	14154.1	14114.1	13463.6	13598.4	5881.28	7932.34	9649.42	10248.2	8305.52	9150.03
17097	Heartland	H	Illinois	IL	Lake	H27	1218.46	1222.86	1214.12	896.596	658.259	668.346	445.781	2142.9	2129	3303.48	2462.7	2962.19	1335.13	1676.81	1390.79	1618.19	970.396	672.444	829.541	254.046	137.651	141.117	128.071	162.758	125.841	993.579	993.579	993.579	993.579	906.965	696.682	4147.29	3736.14	3649.48	2750.31	2410.51	2097.84	5334.34	5815.94	6501.92	5920.45	7050.07	6111.97
17099	Heartland	H	Illinois	IL	La Salle	H18	2971.31	6217.58	6624.32	6721.46	6679.39	5530.37	6017.91	6465.57	7312.79	6581.81	6818.46	8817.92	8855.05	6444.92	7284.35	6524.08	6772.56	8749.29	8840.27	562.921	364.876	352.205	269.071	330.895	209.501	682.505	682.505	682.505	682.505	655.03	572.116	13907.9	14956.1	14280.2	14403.5	15265.6	15639.8	7606.34	8379.93	8932.59	8974.27	6609.17	7765.26
17101	Heartland	H	Illinois	IL	Lawrence	H10	965.971	2629.66	4294.64	4470.84	5441.93	5269.58	5130.44	4922.91	5939.54	5760.98	6011.47	6904.86	6467.48	4914.88	5929.37	5741.19	5995.64	6879.97	6462.21	344.768	881.437	1015.83	1118.29	981.431	827.178	832.665	832.665	832.665	832.665	641.311	639.083	8721.97	11938.1	12060.5	13388.5	13772.3	13058.9	4132.26	6595.31	6592.87	7388.79	7024.32	7232.06
17103	Heartland	H	Illinois	IL	Lee	H18	1885.68	4556.34	5273.81	6057.96	5963.77	3705.68	4128.92	6489.51	8163	8035.35	7154.94	9508.05	10566.3	6481.06	8151.19	8011.02	7136.08	9480.09	10560.5	769.062	697.83	586.137	523.192	342.41	526.245	648.522	648.522	648.522	648.522	597.87	548.116	12455	14771.3	15303.6	14271.6	14126.1	15763.8	5372.04	6304.41	7655.42	7515.87	4572.71	5514.01
17105	Heartland	H	Illinois	IL	Livingston	H18	2720.68	7024.03	8451.46	8282.59	9112.71	8306.6	7279.7	6476.57	6563.3	7520	6476.51	8251.93	9300.73	6470.24	6554.66	7502.94	6463.21	8232.76	9296.63	523.253	559.032	615.791	379.343	532.409	589.468	670.554	670.554	670.554	670.554	611.315	541.337	14688.1	16235.7	17071.9	16625.8	17683.1	17707.1	7617.15	9263.98	9448.31	10011.7	9321.27	7742.24
17107	Heartland	H	Illinois	IL	Logan	H18	1606.74	6642.15	7927.16	8212.4	8859.36	5711.9	6062.28	7686.96	7841.96	8769.15	7669.8	7746.96	8930.25	7677.85	7829.56	8744.63	7650.66	7719.4	8924.38	595.295	576.604	594.137	608.662	359.938	436.895	670.701	670.701	670.701	670.701	606.125	567.065	15586	17004	18221.9	17789.4	14397.4	15990.6	7427.95	8912.8	9044.46	10258.3	7481.38	7017.29
17109	Heartland	H	Illinois	IL	McDonough	H17	1521.66	5331.91	6730.01	7169.43	7300.46	5904.88	6081.09	5097.17	5525.66	6143.68	5211.33	6129.17	7018.14	5085.68	5510.13	6114.76	5189.11	6096.47	7011.13	1009.37	870.906	718.585	666.087	432.843	579.552	614.043	614.043	614.043	614.043	561.78	535.082	12041	13725.1	14616.8	13769.7	12996	14206.9	6634.77	8451.62	9235.56	9774.83	8309.02	9021.7
17111	Heartland	H	Illinois	IL	McHenry	H27	1591.42	3065.94	3163.8	4197.79	3741.23	2788.45	3059.98	5240.18	5034.3	5989.75	4768.12	5490.66	6405.02	5158.04	4890.66	5630.62	4436.34	4933.63	6282.55	1304.42	1010.85	908.066	684.391	660.382	672.549	713.825	713.825	713.825	713.825	695.927	580.269	10242.2	9779.13	11450.3	9575.79	9078.39	10595.3	5031.33	5591.97	7507.95	6929.34	5516.91	5661.25
17113	Heartland	H	Illinois	IL	McLean	H18	3073.91	7486.47	8341.71	8628.94	9225.62	7181.97	8388.53	7194.18	8318.28	8531.32	6490.25	8215.73	9572.74	7170.17	8282.26	8453.56	6422.67	8109.1	9548.26	494.249	427.858	399.726	443.861	520.452	510.634	682.98	682.98	682.98	682.98	606.904	574.011	15833.9	17734.8	18165.2	16775.1	16418.4	19021.4	8040.59	9323.44	9842.97	10626.9	8427.1	9744.63
17115	Heartland	H	Illinois	IL	Macon	H9	1523.72	6955.06	7727.89	7549.37	7978.88	5811.72	6671.43	6876.1	7813.62	8102.47	6938.88	8120.95	10330.5	6818.59	7737.4	7957.2	6828.67	7963.09	10296.5	257.245	408.62	265.309	355.658	331.11	170.945	686.46	686.46	686.46	686.46	626.901	585.751	14717.4	16560.4	16458.3	15849.7	14732.8	17724.7	8290.38	9687.06	9383.8	9920.17	7796.63	7808.45
17117	Heartland	H	Illinois	IL	Macoupin	H9	2253.26	4266.11	4887.18	4668.36	6046.01	3183.61	3977.28	4578.19	5615.37	5820.11	4797.47	6198.03	7826.46	4567.55	5601.24	5791.63	4775.16	6165.84	7819.65	947.008	935.238	826.171	708.291	684.821	643.686	698.089	698.089	698.089	698.089	632.017	610.624	10478.8	12121.7	11984.2	12227.6	10666.3	13051.2	6439.03	7973.67	7732.28	9102.07	5260.63	5968.46
17119	Heartland	H	Illinois	IL	Madison	H9	1910.73	3842.41	4207.18	3901.13	4883.92	3540.73	4120.75	4190.87	5729	4977.27	4948.19	6009.79	6082.89	4081.65	5576.66	4669.46	4702.98	5639.88	6002.25	764.364	743.352	552.894	575.485	456.548	359.968	804.957	804.957	804.957	804.957	747.783	687.021	9493.37	11332.2	9928.44	10967.3	10384.9	11170	6281	7318.05	7441.39	8785	5875.04	7036.26
17121	Heartland	H	Illinois	IL	Marion	H9	1487.65	3302.44	3383.76	3891.2	3222.84	2978.06	2959	3792.65	4095.08	3700.79	2894.62	5188.39	4554.61	3777.25	4074.89	3660.58	2864.06	5145.2	4545.53	527.327	533.072	596.271	565.502	608.406	502.325	767.767	767.767	767.767	767.767	608.316	609.263	8374.78	8759.49	8915.81	7420.17	9339.98	8616.12	5695.9	5980.06	7043.41	5511.18	5160.44	5014.47
17123	Heartland	H	Illinois	IL	Marshall	H18	1035.82	5133.89	5784.98	6908.78	6271.24	5080.58	5290.9	6107.48	6662.14	8127.8	5912.66	7642.86	8203.44	6102.21	6655.08	8113.76	5901.73	7626.93	8200.18	690.567	593.046	575.227	452.252	363.768	376.391	675.539	675.539	675.539	675.539	622.968	567.041	12602.2	13708.6	16273.3	13300.8	13694.3	14434.5	7009.31	8179.03	8974.68	9393.09	7085.82	7372.12
17125	Heartland	H	Illinois	IL	Mason	H18	1458.22	3879.99	4511	5042.02	5392.16	3175.7	3636.7	6139.71	8983.08	7802.83	6398.39	7761.97	9901.13	6135.08	8976.9	7790.8	6389.27	7749.46	9898.58	537.524	466.754	404.724	260.119	164.682	280.292	623.672	623.672	623.672	623.672	590.62	543.584	11176.3	14578.3	13861.2	12665.2	11680.5	14359.1	5102.56	6235.88	6871.03	7482.03	4553.64	4935.46
17127	Heartland	H	Illinois	IL	Massac	H4	633.655	2003.3	2868.51	3377.41	3764.38	2186.16	3201.22	3145.3	4106.95	4247.13	3150.24	3270.34	3880.22	3133.48	4090.8	4214.19	3124.69	3232.12	3872.12	1114.2	485.221	952.741	536.771	684.793	362.154	866.036	866.036	866.036	866.036	749.745	655.965	7117.01	8310.57	9410.38	8291.87	6852.81	8091.45	3661.15	5661.44	6259.06	5894.25	5265.86	6017.57
17129	Heartland	H	Illinois	IL	Menard	H18	816.66	5897.39	6292.31	6483.39	6485.91	6002.47	5101.3	6022.79	7128.41	6841	6178.98	6955.73	7358.11	6016.77	7120.27	6823.37	6164.71	6934.36	7353.49	901.747	794.942	652.91	510.773	475.21	343.13	660.765	660.765	660.765	660.765	592.295	559.35	13476.7	14868.3	14620.4	13822.2	14004.3	13357.3	7008.46	8544.41	8558.94	9380.98	8025.4	7358.72
17131	Heartland	H	Illinois	IL	Mercer	H17	1478.37	3569.96	5408.63	6398.01	6689.52	6187.1	5349.93	6231.3	6392.34	7438.42	6563.84	6627.03	6965.45	6226.29	6385.9	7425.92	6554.09	6613.1	6962.51	1191.99	1080.6	833.237	761.014	638.704	575.607	580.496	580.496	580.496	580.496	563.546	528.317	11568.7	13455.6	15237.7	14585.1	14002.5	13416.4	4720.22	7385.81	8949.09	9678.3	8521.32	9204.46
17133	Heartland	H	Illinois	IL	Monroe	H8	1025.82	3672.11	3562.86	4370.19	3838.73	3473.65	5866.19	4135.76	4158.33	4815.15	3870.77	5112.86	5523.43	4125.65	4142.81	4780.46	3839.06	5060	5511.39	848.849	780.774	749.681	699.68	646.965	537.63	759.077	759.077	759.077	759.077	655.492	621.993	9405.69	9245.52	10659.4	9136.55	9836.1	12537.2	5564.67	5820.9	7183.28	6583.01	5920.16	8866.65
17135	Heartland	H	Illinois	IL	Montgomery	H9	1829.59	5010.51	5731.83	5574.87	6432.12	4292	5996.43	5437.74	6523.65	7120.55	5311.86	6792.02	8815.28	5429.87	6513.23	7099.82	5295.91	6768.95	8810.39	720.376	722.768	562.733	505.068	548.606	626.678	685.655	685.655	685.655	685.655	620.024	582.219	11846.4	13653.5	13923.1	12918.8	12229.6	16015.7	6732.13	7666.96	7772.59	8890.38	6160.22	7819.05
17137	Heartland	H	Illinois	IL	Morgan	H8	1489.72	5517.63	6106.66	6461.21	6989.38	6180.17	5511.91	6125.87	6537.98	6612.48	5377.89	6994.48	8223.3	6113.21	6520.88	6578.75	5351.86	6956.85	8215.3	1021.25	906.936	807.084	645.3	544.309	512.472	638.881	638.881	638.881	638.881	572.613	545.72	13291	14173.4	14485.9	13625.4	14253.9	14785.4	7231.1	8489.37	8910.25	10113.4	8094.69	7450.93
17139	Heartland	H	Illinois	IL	Moultrie	H9	889.004	6731.68	7790.14	6698.85	7358.5	5683.61	6657.86	5907.79	8334.69	7189.9	5142.81	7370.12	9335.26	5900.63	8325.12	7170.72	5127.54	7347.16	9330.14	508.193	502.025	428.188	353.878	260.557	320.437	662.422	662.422	662.422	662.422	611.112	586.702	13802.9	17279.7	14960.2	13502.3	13902.4	16895.1	8464.36	9724.63	8926.4	9141.49	7846.67	7532.95
17141	Heartland	H	Illinois	IL	Ogle	H27	1992.54	3486.14	3739.2	4968.12	4924.98	3516.39	3497.37	7131.94	6541.63	7597.13	5882.75	7460.77	8663.71	7120.57	6525.23	7562.63	5854.43	7417.37	8654.45	1736.99	1343.9	1179.16	1056.62	1354.37	1052.73	619.566	619.566	619.566	619.566	580.575	524.219	12963.3	12227.9	14329.5	12455.6	12868.7	13728.8	4600.66	5119.33	7138.07	7321.57	5190.68	5127.26
17143	Heartland	H	Illinois	IL	Peoria	H18	1636.83	3537.84	4287.28	4792.17	5022.03	4245.44	4775.18	4403.33	4742.83	4613.39	4797.63	5797.56	5755.05	4314.77	4619.31	4370.84	4609.18	5519.21	5693.15	683.431	546.407	465.637	524.332	411.214	305.949	661.209	661.209	661.209	661.209	667.441	623.104	9197.25	10114.2	10289.9	10816.8	10843.3	11397.4	5788.08	7703.33	8638.13	8904.76	7796.62	9149.92
17145	Heartland	H	Illinois	IL	Perry	H9	1152.8	2663.77	2544.69	3429.05	3272.06	3107.87	2872	3328.29	2972.43	3075.49	3340.59	4861.58	4627.87	3319.31	2960.65	3052.26	3320.82	4832.85	4621.81	539.653	522.64	456.193	519.73	303.73	420.218	717.162	717.162	717.162	717.162	611.071	607.238	7239.89	6745.15	7654.66	7829.77	8855.52	8521.26	5188.07	5256.57	6733.71	5636.23	5153.95	5684.46
17147	Heartland	H	Illinois	IL	Piatt	H18	1142.22	8384.86	8327.77	8523.41	9675.2	7866.95	8359.15	7065.93	7669.12	7788.65	7905.6	8433.01	9939.27	7059.96	7661.14	7772.1	7892.69	8413.44	9935.07	294.599	241.678	304.737	139.525	616.89	168.183	689.246	689.246	689.246	689.246	608.676	579.983	16428.7	16919.8	17289.5	18396.7	17506	19042.4	9002.04	9688.21	9811.04	10876.8	8554.99	9384.7
17149	Heartland	H	Illinois	IL	Pike	H8	2194.07	3437.3	3750.37	4494.2	4211.2	2795.04	3114.76	3893.15	4615.8	5406.27	4213.08	5045.41	5971.05	3890.16	4611.88	5398.45	4207.19	5036.96	5969.28	1328.15	1149	963.714	874.101	967.917	1080.83	572.073	572.073	572.073	572.073	573.591	555.075	9227.67	10083.3	11428.4	9864.57	9373.5	10719.9	5566.71	6060.53	7134.06	7053.29	5260.07	5443.79
17151	Heartland	H	Illinois	IL	Pope	H4	979.74	448.363	486.78	594.702	750.565	355.77	747.34	567.169	832.932	520.947	473.925	610.635	902.318	565.754	831.101	517.279	471.089	606.356	901.433	425.177	344.255	145.645	160.965	124.842	144.351	884.088	884.088	884.088	884.088	785.925	712.623	2323.38	2546.22	2141.71	2266.71	1872.89	2505.75	2181.66	2917.13	3353.6	3700.38	2790.05	4149.78
17153	Heartland	H	Illinois	IL	Pulaski	H4	530.53	2971.51	4376.22	4000.05	4629.72	4265.6	3525.01	2482.28	2920.97	4071.21	2993.1	4870.63	5538.43	2475.7	2912.65	4055.35	2981.36	4855.47	5535.4	529.176	525.461	297.514	308.832	604.855	198.623	815.22	815.22	815.22	815.22	698.667	631.567	6791.6	8629.56	9168.13	8735.13	10424.6	9890.6	5638.37	7924.48	7433.25	8263.88	6724.39	7139.49
17155	Heartland	H	Illinois	IL	Putnam	H18	441.476	4678.17	5046.89	5407.33	5347.76	2744.42	3047.55	4812.36	6756.36	5738.81	8968.06	5612.41	14092.5	4806.84	6748.86	5723.42	8955.7	5594.61	14088.7	779.061	536.719	436.578	368.298	288.389	185.97	687.525	687.525	687.525	687.525	645.835	579.934	10951.6	13020	12254.9	15359.3	9273.25	17902.1	6945.2	8220.55	9016.87	9325.34	5551.5	6351.46
17157	Heartland	H	Illinois	IL	Randolph	H9	1545.69	3024.01	3025.81	3955.35	3482.99	3721.8	4696.09	3232.73	3839.31	3858.72	2905.73	4005.45	4705.57	3221.38	3824.4	3829.93	2883.34	3972.59	4698.6	859.645	819.974	732.937	610.452	499.992	378.715	711.891	711.891	711.891	711.891	602.346	596.194	7816.92	8382.07	9230.11	7688.67	8796.73	10369.6	5355.33	5536.28	7248.5	6467.11	7025.35	7865.95
17159	Heartland	H	Illinois	IL	Richland	H9	941.435	3784.09	4970.98	6112.88	5271.06	4125.61	3558.65	5520.68	5416.79	6704.54	5210.16	6286.71	6501.31	5512.28	5405.73	6682.93	5193.41	6262.54	6496.02	643.336	985.421	1087.09	1193.54	781.091	783.516	784.865	784.865	784.865	784.865	607.817	603.852	10724.6	12147	14667.8	12442.9	11777.1	11442	5052.23	6819.71	8136.99	6413.49	5170.62	4947.99
17161	Heartland	H	Illinois	IL	Rock Island	H17	1167.87	2490.29	3440.8	3825.79	4586.43	3562.64	3504.22	4543.67	4721.92	4918.38	3950.18	5479.6	5046.23	4433.21	4574.95	4630.89	3727.34	5154.66	4975.82	998.881	1051.92	688.507	632.75	616.421	465.331	583.808	583.808	583.808	583.808	607.919	569.141	8506.2	9651.48	9728.99	9530.33	9941.63	9514.51	4649.3	6810.95	8159.26	9450.04	6911.84	8453.88
17163	Heartland	H	Illinois	IL	St. Clair	H9	1743.22	3835.57	3950.54	4217.5	4622.63	4224.54	3853.39	3733.5	4571.27	5443.71	4254.71	6608.7	5194.01	3598.29	4391.99	5093.24	3982.8	6197.22	5102.8	477.998	382.74	366.14	301.291	361.185	253.844	792.679	792.679	792.679	792.679	694.102	663.171	8704.54	9517.95	10469.6	9699.4	11477	9873.2	6577.72	6955.11	7601.1	7976.5	6390.5	7298.35
17165	Heartland	H	Illinois	IL	Saline	H4	999.967	2249.9	3278.94	2852.63	2366.23	1938.62	2840.74	4081.09	4743.47	4915.18	3404.57	4048.46	4218.69	4066.28	4724.47	4877.49	3376.13	4008.24	4210.12	392.774	364.334	588.892	575.895	495.931	528.398	862.357	862.357	862.357	862.357	673.559	621.431	7571.31	9230.09	9181.37	7180.61	7116.35	8200.68	4521.04	6521.12	6132.14	5193.12	4977.38	5964.8
17167	Heartland	H	Illinois	IL	Sangamon	H9	2266.65	6599.33	7211.56	7138.79	7166.01	5519.02	5650.44	6371.08	7008.28	8147.43	6637.38	9685.9	9890.2	6314.98	6927.54	7982.67	6506.82	9490.65	9846.25	572.167	513.664	502.864	358.042	470.811	354.235	690.013	690.013	690.013	690.013	607.452	571.738	14176.5	15342.8	16314.3	14720.9	16087.9	16422.7	8092.37	9760.45	9161.51	9195.78	6371.11	6650.89
17169	Heartland	H	Illinois	IL	Schuyler	H17	1139.27	3428.36	3491.36	3847.96	4346.47	3242.08	2810.65	3518.51	2667.02	3707.74	3621.48	4067.97	4034.34	3516.21	2663.98	3701.76	3616.99	4060.96	4032.83	950.942	690.78	695.835	610.364	926.907	774.581	611.991	611.991	611.991	611.991	606.498	555.675	8507.5	7458.11	8857.54	9185.81	8836.44	8173.74	6226.4	7041.93	7501.53	8552.48	6596.51	6352.52
17171	Heartland	H	Illinois	IL	Scott	H8	653.105	4298.03	4453.63	5580.82	5111.76	4104.54	5898.2	5269.77	6420.3	5170.55	3984.69	5934.22	7953.32	5266.47	6415.94	5162.14	3978.13	5924.89	7951.34	1088.15	764.825	546.376	471.734	663.695	472.089	624.066	624.066	624.066	624.066	574.695	550.596	11276.7	12258.5	11913.4	10185.7	11267.8	14872.2	5691.4	6959.93	7669.93	8761.95	6079.42	7753.34
17173	Heartland	H	Illinois	IL	Shelby	H9	1983.89	5269.34	5805.13	5692.12	6011.66	5405.79	5921.75	4983.84	6415.33	6138.75	5549.34	5983.73	7304.31	4979.21	6409.1	6126.11	5539.61	5969.77	7301.3	704.995	717.524	675.185	647.946	757.43	571.207	676.396	676.396	676.396	676.396	618.94	592.216	11629.9	13608.2	13169.8	12875.6	12751.9	14386.5	6784.27	7842.97	7426.86	7862.88	7637.94	8004.76
17175	Heartland	H	Illinois	IL	Stark	H18	748.138	5234.41	6489.6	8284.23	8570.82	6053.54	7414.21	6689.39	7347.43	7766.5	7309.78	8039.18	10974.4	6685.95	7343.07	7757.99	7303.28	8029.91	10972.4	620.51	522.373	662.584	371.426	267.178	441.051	603.184	603.184	603.184	603.184	572.28	545.426	13144.1	14958.2	17308	16848.7	14922.9	19373.1	5834.38	7494.44	9282.08	9743.32	7002.37	8595.4
17177	Heartland	H	Illinois	IL	Stephenson	H27	1456.87	4695.04	4304.64	5702.88	6546.28	5619.4	4460.82	5995.82	6275.88	7306.36	6710.41	8555.54	11067.7	5977.22	6250.58	7255.56	6671.45	8499.42	11055.8	3612.38	3098.46	2512.16	2090.43	2131.35	2232.79	535.95	535.95	535.95	535.95	488.897	469.363	14820.6	14189.6	16006.5	15844.1	16739.1	18218.8	5646.18	5497.12	7407.42	8055.52	6591.03	5085.93
17179	Heartland	H	Illinois	IL	Tazewell	H18	1696.27	4967.6	6163.09	6488.67	7277.6	5757.5	5822.13	6749.51	7666.64	7191.58	7075.45	8107.02	9151.25	6698.8	7595.56	7047.47	6961.32	7932.6	9112.21	867.98	758.521	685.939	520.682	536.514	483.304	754.488	754.488	754.488	754.488	645.776	610.249	13288.9	15271.7	14976.6	15514.1	14872.4	16027.9	6429.54	8242.07	8906.02	10101.9	7876.49	8026.57
17181	Heartland	H	Illinois	IL	Union	H4	1097.69	1521.65	1483.02	1798.09	2202.59	1691.6	1904.28	902.801	1429.81	1840.64	2513.92	1820.45	1699.47	895.27	1419.77	1820.4	2498.25	1797.56	1694.64	692.614	575.031	738.838	631.534	604.033	242.716	801.064	801.064	801.064	801.064	707.079	685.739	3910.6	4278.89	5158.39	6133.44	4800.27	4527.38	4421.68	4674.22	5108.51	5777.7	6119.79	6510.06
17183	Heartland	H	Illinois	IL	Vermilion	H19	2343.54	6051.97	7098.66	7366.59	7853.72	6991.41	6717.72	5917.46	7327.19	7097.45	5981.87	6959.91	7777.25	5894.7	7297.58	7041.63	5939.29	6898.64	7764.25	375.944	290.611	216.76	207.035	229.055	182.983	673.385	673.385	673.385	673.385	629.907	623.993	12996	15360.2	15298.4	14673.4	14749	15289	7664.21	8860.16	9315.99	10604	9457.49	9500.94
17185	Heartland	H	Illinois	IL	Wabash	H10	589.307	4207.46	5390.37	6206.16	4728.82	5080.52	5048.4	5818.53	5647.31	7648.32	6095.83	7494.18	6402.47	5807.07	5632.34	7619.11	6073.75	7463.21	6396.09	489.453	390.774	413.463	379.317	390.897	232.705	881.359	881.359	881.359	881.359	654.556	660.766	11385.3	12294.8	15120.1	12063.2	13589.2	12338	5705.11	7358.41	8079.98	6754.37	7053.39	7790.43
17187	Heartland	H	Illinois	IL	Warren	H17	1401.81	4142.44	6190.13	7613.5	8444.19	6666.83	7821.73	6692.79	7771.41	6218.28	6146.04	6715.52	9721.06	6686.66	7763.41	6202.85	6134.39	6699.15	9717.51	1436.63	1185.99	888.5	979.7	947.177	697.153	582.166	582.166	582.166	582.166	537.723	527.128	12847.9	15721.7	15287	16140.4	14850.9	18763.5	4952.8	7579.16	9483.64	10189.4	8860.73	8854.16
17189	Heartland	H	Illinois	IL	Washington		1467.39	4696.9	4707.85	5999.16	5691.74	4415.36	4201.7	5836.24	6732.71	6833.78	5683.59	9349.69	8642.42	5832.18	6727.35	6822.8	5675.07	9337.49	8639.82	1255.29	1225.04	1184.93	1165.26	1356.2	1038.88	712.699	712.699	712.699	712.699	574.084	589.507	12497.1	13372.9	14719.6	13244.8	15683.1	14469.9	6032.89	6313.74	7791.18	6840.09	4927.33	4677.89
17191	Heartland	H	Illinois	IL	Wayne	H9	1861.25	3566.73	3793.94	4093.65	3351.39	3180.76	3771.98	4271.53	4721.15	4653.2	3694.05	4817.06	5698.63	4267.84	4716.43	4643.84	3686.76	4806.46	5696.38	583.049	618.036	654.769	645.088	795.362	774.638	811.099	811.099	811.099	811.099	608.955	601.851	9228.72	9939.51	10203.4	8494.34	9391.54	10844.8	5370.59	5883.12	6877.32	5006.76	5144.82	5443.94
17193	Heartland	H	Illinois	IL	White	H9	1295.65	3590.16	4610.43	5194.31	4930.81	5047.96	6217.85	5422.58	6680.32	6634.89	5343.8	8450.92	7666.66	5416.84	6673.28	6621.66	5333.78	8436.69	7663.62	396.808	343.864	385.257	295.961	304.115	246.703	838.527	838.527	838.527	838.527	652.025	634.335	10242.3	12466.1	13039.7	11399.1	14440.8	14762.5	4716.04	7137.21	7430.29	6430.27	6079.62	7236.16
17195	Heartland	H	Illinois	IL	Whiteside	H18	1808.5	3483.79	4059.82	5637.75	6192.84	4110.74	3480.63	7217.85	7525.5	8563.44	6019.42	8754.2	11308.3	7198.86	7499.88	8513.01	5980.47	8698.71	11296.5	1533.1	1427.63	1220.63	1046.33	1205.5	1164.09	575.095	575.095	575.095	575.095	570.123	534.29	12790.8	13562.4	15946.5	13794.7	14585.1	16475.5	4345.08	5035.26	7131.07	7949.3	4879.97	4204.27
17197	Heartland	H	Illinois	IL	Will	H19	2202.01	3950.18	4304.71	3940.89	3585.17	3510.89	3644.85	5078.67	5258.59	5147.39	4233.08	4722.28	5018.63	4942	5046.08	4620.04	3691.35	3718.62	4792.86	333.55	256.277	211.698	153.163	167.519	173.959	877.839	877.839	877.839	877.839	843.507	727.682	10103.6	10484.9	9650.47	8307.52	8240.54	9339.35	6957.89	7570.12	7790.16	7702.42	9146.05	8966.94
17199	Heartland	H	Illinois	IL	Williamson	H4	1154.16	989.259	1071.84	1087.5	928.834	1086.77	1151.97	1411.66	1048.3	1417.79	1813.72	1746.05	1840.32	1379.29	1004.43	1326.73	1740.68	1632.3	1814.84	416.834	391.224	410.89	436.812	226.437	258.172	823.672	823.672	823.672	823.672	686.147	652.335	3609.05	3291.16	3648.79	3929.99	3631.65	3877.31	3607.27	4390.75	4616.98	3507.94	4785.1	4554.78
17201	Heartland	H	Illinois	IL	Winnebago	H27	1355.37	2471.29	2894.67	3752.85	3732.31	2880.05	2313.9	4224.55	4358.78	4670.67	4451.58	5616.7	4945.26	4052.06	4109.8	4153.17	4029.74	4962.74	4804.41	1322.98	993.832	644.021	632.062	443.821	455.366	588.208	588.208	588.208	588.208	614.7	546.296	8434.54	8586.5	9138.25	8982.32	8901.32	8119.97	4523.03	5322.1	7069.87	7147.45	5931.57	4854.66
17203	Heartland	H	Illinois	IL	Woodford	H18	1399.71	5945.87	6960.88	7934.96	8384.97	6375.58	6649.89	5394.99	6352.24	7052.17	6217.91	6826.56	8875.5	5383.35	6335.81	7018.18	6190.26	6782.74	8865.64	955.301	904.668	713.891	706.76	990.813	877.236	684.727	684.727	684.727	684.727	611.346	571.241	12969.3	14886.1	16351.8	15966.7	14760.5	16964	7573.84	8829.3	9970.79	10231.1	8249.07	7886.86
18001	Heartland	H	Indiana	IN	Adams	H20	879.972	7388.71	7120.15	8228.37	9400.49	7790.65	9837.29	6701.25	7643.16	6111.53	6475.74	7435.84	8320.41	6675.33	7608.3	6070.41	6400.98	7393.25	8275.8	2708	2800.68	2716.79	2884.95	4113	3276.12	706.891	706.891	706.891	706.891	673.49	572.732	17478.9	18236	17722.5	19393.3	19970.4	21961.9	8610.37	8542.61	9358.25	9764.39	10215.2	11500.8
18003	Heartland	H	Indiana	IN	Allen	H20	1708.39	4541.46	5216.63	5066.53	5746.81	5201.27	6126.26	4666.35	5199.05	4019.36	4205.38	5434.25	6455.8	4457.34	4915.55	3684.16	3571.1	5061.82	6056.15	1060.85	750.94	806.174	544.131	1056.04	616.881	765.297	765.297	765.297	765.297	751.638	666.045	10824.9	11648.4	10322.2	10627.3	12070.8	13465.3	7468.79	8563.05	8670.98	9453.7	9529.43	10708
18005	Heartland	H	Indiana	IN	Bartholomew	H11	1062.91	2811.55	3944.6	4382.46	4805.06	3705.19	4338.63	4961.6	6236.31	5393.18	4324.12	5818.21	7103.56	4909.78	6165.81	5308.27	4166.45	5724.46	7000.69	734.348	607.005	480.448	516.67	413.962	346.291	869.81	869.81	869.81	869.81	768.856	701.654	9325.49	11587.2	11041	10358	10612.5	12387.3	4792.05	7076.4	7881.88	8844.94	6564.2	7426.43
18007	Heartland	H	Indiana	IN	Benton		1050.08	8156.39	8732.13	9179.92	9706.11	9380.63	7796.32	6737.02	8732.89	7677.71	7313.14	10218.3	12531.3	6732.56	8726.99	7671.21	7302.13	10212.5	12525.3	609.181	694.127	320.391	911.255	734.752	767.908	658.623	658.623	658.623	658.623	633.931	627.545	16156.7	18811.9	17830.1	18578.1	20961.8	21717	8162.61	8738.02	9621.89	10608.8	9270.09	8178.54
18009	Heartland	H	Indiana	IN	Blackford	H20	427.238	5741.57	6912.53	6855.1	10208.8	7875.58	10153.7	5708.79	6776.6	5087.82	5408.95	6938.55	7830.5	5684.04	6745.42	5052.9	5349.22	6907.04	7799.69	834.945	999.658	1004.69	681.422	398.78	482	739.983	739.983	739.983	739.983	737.121	602.268	13000.5	15397.6	13652.7	16979.4	15918.5	19037.6	7464.49	9247.15	9448.8	12220.9	10778.8	13201.4
18011	Heartland	H	Indiana	IN	Boone	H19	1101.22	6244	7058.84	7304.57	8845.12	6660.43	6543.98	6613.73	7049.39	6694.53	6294.24	7605.87	8278.18	6588.67	7014.34	6650.76	6205.01	7548.03	8210.93	1171.26	1027.76	756.907	658.967	453.122	358.325	788.686	788.686	788.686	788.686	703.058	653.631	14792.6	15889.6	15500.9	16497.8	15364.6	15766.9	8170.77	9186.86	9369.91	11323.3	8610.77	8466.34
18013	Heartland	H	Indiana	IN	Brown	H10	820.782	169.521	168.224	230.768	196.221	82.7448	132.968	241.996	217.715	201.598	190.495	188.261	221.301	232.468	203.961	185.948	160.877	171.76	204.586	84.9065	84.6778	85.2196	118.544	82.8254	71.68	961.632	961.632	961.632	961.632	873.077	834.318	1448.53	1418.5	1463.57	1437.27	1210.41	1243.55	2565.84	2674.76	4508.65	4047.35	2042.88	4071.34
18015	Heartland	H	Indiana	IN	Carroll	H19	969.485	5609.37	6351.15	7036.49	7788.13	5765.81	6120.72	8189.75	9785.92	8823.84	7030.06	8500.22	9881.96	8177.91	9769.72	8804.99	6995.78	8481.2	9862.35	2002.27	2317.18	1806.08	1622.96	2220.64	2597.88	688.854	688.854	688.854	688.854	695.706	651.894	16478.4	19126.9	18336.4	17095.7	17163.4	19232.8	6399.09	7522.33	8513.01	10067.9	7752.32	7738.02
18017	Heartland	H	Indiana	IN	Cass	H19	1066.4	5202.98	5826.88	6112.19	6580.87	6569.14	5575.76	6686.58	7663.97	6379.17	5837.62	7420.77	8199.56	6658.61	7628.32	6337.78	5763.42	7381.02	8159.03	1281.37	1445.11	1083.14	944.545	1025.47	707.756	700.791	700.791	700.791	700.791	723.828	666.651	13843.8	15601.1	14233.9	13989.6	15699.5	15109.2	7010.02	7440.94	8985.47	9284.3	8303.23	8092.34
18019	Heartland	H	Indiana	IN	Clark	H11	979.245	1551.53	1872.74	2087.38	1926.25	1271.91	1681.68	2358.99	2493.45	2612.45	1610.6	2169.59	2236.24	2271.14	2375.66	2473.13	1348.43	2007.46	2056.04	758.842	798.4	925.594	897.997	818.243	735.76	1177.05	1177.05	1177.05	1177.05	1022.92	862.803	5758.56	6223.85	6663.15	5349.73	5120.53	5336.28	4477.55	6234.82	6682.43	6473	5043.2	7503.3
18021	Heartland	H	Indiana	IN	Clay	H10	925.788	3572.22	4170.98	4235.43	5430.42	5014.78	4042.3	4781.33	6232.53	4957.69	3947.4	6430.76	7240.56	4763.08	6208.42	4929.11	3895.88	6401.19	7210.26	708.85	930.106	934.481	420.193	432.047	281.375	808.632	808.632	808.632	808.632	740.265	720.262	9852.78	12118.1	10907.7	10555.1	12588.3	12254.2	5989.95	6818.82	7197.34	9888.66	8556.98	6730.37
18023	Heartland	H	Indiana	IN	Clinton	H19	1043.82	7020.31	7517.2	8310.92	9581.31	8008.14	8528.41	7052.46	8713.81	7643.57	8476.45	10501.9	10938.5	7031.74	8685.53	7609.67	8416.38	10468.8	10904.6	1692.46	1718.21	1708.74	1941.52	1951.93	2459.36	706.511	706.511	706.511	706.511	666.45	628.324	16451	18627.5	18335.8	20645.7	21095.3	22520.7	7895.72	8717.89	9630.68	10691.1	8437.29	10395.5
18025	Heartland	H	Indiana	IN	Crawford	H10	814.864	301.395	369.151	315.72	307.851	169.194	201.61	678.745	542.84	472.987	180.262	343.652	425.985	672.061	534.153	462.944	160.912	332.867	415.244	664.925	608.533	504.139	486.343	196.243	201.077	1102.62	1102.62	1102.62	1102.62	926.817	841.172	2741	2614.46	2385.42	2057.73	1625.12	1659.1	1815.32	2516.97	2147.65	2373.38	1988.12	2504.98
18027	Heartland	H	Indiana	IN	Daviess	H10	1135.4	2564.42	3850.28	3419.77	3802.75	3577.38	2891.54	6993.73	8595.1	6710.26	6370.99	7863.15	9745.28	6977.4	8573.59	6684.71	6324.81	7836.33	9715.87	3950.33	3576.7	2523.25	2771.36	2863.1	3081.85	865.78	865.78	865.78	865.78	686.726	686.569	14357.9	16866.3	13493.5	13764.7	14963.5	16375.8	3667.53	5556.62	5077.29	5969.82	5774.54	4284.38
18029	Heartland	H	Indiana	IN	Dearborn	H11	800.299	992.907	989.224	911.875	898.704	693.102	682.445	1343.93	1305.36	974.265	760.239	1355.81	1142	1306.66	1250.45	905.558	628.825	1277.49	1060.16	764.917	747.754	648.542	548.653	470.146	424.109	1159.28	1159.28	1159.28	1159.28	960.534	814.245	4223.76	4146.71	3625.26	3235.46	3401.27	2980.96	3994.7	4274.13	4020.21	4329.18	3825.15	5042.75
18031	Heartland	H	Indiana	IN	Decatur	H11	968.692	3430.23	4530.42	5876.51	7139.61	5108.92	6247.56	7680.13	8405.23	7615.07	5534.25	6995.81	8608.94	7664.03	8383.64	7590.39	5489.68	6969.93	8581.38	1995.09	1811.05	1751.09	1671.79	1776.02	1593.16	854.336	854.336	854.336	854.336	769.92	695.647	13943.7	15579.4	16072.3	15155.4	14624.8	17117.7	4523.84	6082.4	8232.16	9429.81	6656.45	9196.06
18033	Heartland	H	Indiana	IN	DeKalb	H20	943.235	4128.41	3956.76	4219.92	4916.55	4527.41	5048.52	4706.31	3731.74	3645.38	5031.75	5248.2	5879.53	4678.92	3692.96	3598.44	4943.76	5197.1	5826.25	1155.22	764.928	612.853	738.712	528.023	610.29	778.185	778.185	778.185	778.185	716.017	651.29	10740.7	9192.84	9209.39	11377.2	10968.6	12136.3	6316.41	7008.24	7274.67	7485.8	7807.93	8601.17
18035	Heartland	H	Indiana	IN	Delaware	H20	1028.8	5335.08	5571.24	6002.39	7740	4870.54	6625.96	4984.73	5763.58	5118.53	4932.47	5560.97	7906.72	4859.39	5601.22	4937.51	4612.44	5386.95	7726.95	558.163	601.639	412.389	368.727	303.761	420.639	780.946	780.946	780.946	780.946	766.867	645.216	11533.6	12555.1	12133.2	13502.1	11328.1	15418.8	8304.06	9056.63	9562.81	11147.5	8632.7	10503.5
18037	Heartland	H	Indiana	IN	Dubois	H10	1117.85	1193.14	2140.23	2704.77	2552.06	2483.48	2651.45	5734.83	7375.51	4865.55	4291.37	4796.85	6151.45	5711.48	7343.76	4828.44	4221.91	4756.07	6108.87	7115.21	4833.3	4952.96	4938.45	6018.49	4556.46	954.876	954.876	954.876	954.876	756.014	730.24	14974.7	15272.2	13441	12667.3	14014	14047	2350.17	4082.68	5403.24	5012.63	5075.03	5632.68
18039	Heartland	H	Indiana	IN	Elkhart	H20	1211.04	3955.3	3978.92	3783.52	4819.77	3992.87	3886.15	5689.48	6265.83	4952.71	5372.75	4580.01	5772.29	5554.34	6075.17	4714.47	4919.5	4304.86	5483.08	2685.21	2704.86	2818.29	2933.37	3171.38	3473.68	796.022	796.022	796.022	796.022	733.988	669.967	12990.9	13555	12112.3	13468.7	12203.1	13512.9	6624.23	7160.68	7069.42	8209.95	8435.55	8296.58
18041	Heartland	H	Indiana	IN	Fayette	H11	556.93	3485.97	4156.45	4763.71	4418.13	4174.49	3733	6081.01	5166.15	4946.25	4274.46	5006.62	4895.99	6042.27	5116.73	4891.4	4181.48	4956.36	4845.34	1812.4	1499.66	1048.08	706.848	782.059	475.769	843.159	843.159	843.159	843.159	782.699	723.037	12183.8	11616	11546.3	10149.6	10695.6	9777.15	5199.32	6516.36	7710.13	7179.16	7583.1	8053.69
18043	Heartland	H	Indiana	IN	Floyd	H11	385.199	519.962	710.056	962.595	795.149	598.638	571.108	1240.88	1033.68	945.831	2957.99	1305.52	1366.37	1051.8	762.97	622.983	2373.21	969.135	1004.07	929.639	575.548	463.321	287.336	256.467	322.14	1248.13	1248.13	1248.13	1248.13	1037.28	913.544	3749.53	3296.7	3297.03	4703.82	2861.52	2810.86	2430.39	3424.01	4960.17	4841.73	4133.57	4441.96
18045	Heartland	H	Indiana	IN	Fountain	H19	1027.76	5634.4	6112.76	5490.66	7561.31	5917.91	5460.62	5775.53	6642.39	6706.07	5504.7	4976.83	8417.34	5764.84	6628.85	6690.88	5477.82	4962.24	8402.64	1049.11	645.369	621.703	486.266	535.875	448.757	716.962	716.962	716.962	716.962	680.628	672.282	13165.3	14103.9	13520.2	14242.4	12096.7	14984.3	7188.92	7805.33	7869.22	10555.7	9212.91	7279.98
18047	Heartland	H	Indiana	IN	Franklin	H11	1016.05	1908.71	2148.17	2079.35	2283.76	1954.69	2780.85	3793.41	3317.2	2786.48	2224.38	3075.27	3811.13	3781.47	3301.39	2767.12	2187.5	3053.65	3789.18	1472.11	1280.91	971.263	817.175	732.88	595.619	940.913	940.913	940.913	940.913	849.966	763.382	8103.19	7671.38	6758.64	6229.35	6591.18	7929.03	4428.97	5353.41	5701.99	6194.93	5748.89	8203.17
18049	Heartland	H	Indiana	IN	Fulton	H19	961.153	4914.17	4648.77	5058.6	6215.85	5377.09	5397.7	5161.79	7157.26	6161.16	6782.17	7436.9	10467.1	5149.86	7141.15	6141.92	6747.08	7417.1	10446.6	1292.34	1378.9	1164.33	822.817	774.325	673.577	711.479	711.479	711.479	711.479	710.285	650.148	12067.9	13880.3	13076.3	14497.2	14278.8	17168	6491.07	6326.41	7939.68	8461.26	7698.09	7566.11
18051	Heartland	H	Indiana	IN	Gibson	H10	1289.98	3343.47	4655.45	4647.41	4223.36	4536.21	4804.47	6882.31	8982.67	7145.96	5719.73	8774.33	9567.13	6865.53	8961.29	7121.91	5675.73	8749.09	9540.84	719.024	591.517	470.585	390.152	358.149	433.348	930.15	930.15	930.15	930.15	699.809	702.939	11858.2	15138.4	13170.1	11219.4	14343.3	15481.6	4875.01	6801.53	6994.06	7063.76	6909.13	6118.35
18053	Heartland	H	Indiana	IN	Grant	H20	1080.79	6677.77	6854.66	7187.98	8540.93	5956.55	7953.95	5716.08	6684.79	5516.52	5593.85	6093.68	7068.08	5652.84	6603.12	5426.54	5438.07	6010.17	6983.06	855.109	680.639	734.225	469.375	989.143	486.196	766.97	766.97	766.97	766.97	762.65	636.85	13952.7	14905.4	14115.7	15215.3	13718.5	16060	9897.48	10018	10779.7	12320.5	8326.15	12389.8
18055	Heartland	H	Indiana	IN	Greene	H10	1395.94	1926.32	2513.8	2426.91	1968.14	2045.54	2557.26	3080.33	4110.58	3070.15	1807.77	3517.66	3557.81	3066.58	4091.68	3047.59	1767.49	3495.12	3534.62	978.808	1201.81	1830.72	1164.88	1188.41	1014.93	894.911	894.911	894.911	894.911	767.226	743.712	6866.62	8702.2	8200.13	5795.42	7496.3	7850.52	4614.35	5804.82	5709.63	5767.28	5924.44	6636.59
18057	Heartland	H	Indiana	IN	Hamilton	H19	1044.75	5186.2	4924.53	4716.68	5393.4	4319.33	4724.34	4561.17	6248.96	4703.06	4461.72	4764.03	5738.34	4469.77	6087.84	4452.38	3833.21	4298.63	5169.09	687.252	639.087	459.818	307.872	359.077	218.994	865.149	865.149	865.149	865.149	808.255	712.438	11208.4	12516.6	10494	10399.6	9785.3	10824.9	8628.57	8555.34	9625.21	10844.6	9755.51	10088.2
18059	Heartland	H	Indiana	IN	Hancock	H11	793.496	6676.61	6519.27	7668.6	7114.02	7644.76	7064.78	5951.12	6921.75	6344.01	6076.4	7872.21	9603.35	5903.82	6854.36	6257.76	5901.12	7754.09	9472.59	975.397	713.107	633.937	512.152	755.04	572.215	805.72	805.72	805.72	805.72	797.097	710.34	14361.6	14892.5	15366	14333	16951	17819.9	8395.63	8345.06	9674.54	9154.72	9412.52	8846.36
18061	Heartland	H	Indiana	IN	Harrison	H10	1268.39	1208.72	1502.66	1549.35	1522.61	1402.93	1469.68	2398.44	2435.47	2071.16	1952.17	2538.71	2589.69	2383.46	2414.83	2045.57	1902.27	2507.92	2556.86	1384.78	1148.97	1375.66	1345.51	1568.9	891.896	1174.18	1174.18	1174.18	1174.18	921.21	792.169	6151.14	6240.65	6144.76	5944.56	6400.96	5710.61	3116.37	4531.56	4420.52	4409.32	4437.31	5417.33
18063	Heartland	H	Indiana	IN	Hendricks	H10	1053.75	4946.27	5603.36	5179.45	6840.4	5560.48	4346.88	4694.68	6218.69	5117	5362.83	6270.85	9323.33	4631.49	6126.47	4990.98	5068.47	6063.77	9082.08	891.408	627.824	506.582	474.633	408.115	319.628	840.946	840.946	840.946	840.946	754.668	692.48	11310.1	13198.6	11518	13224.5	12787	14441.1	8065.22	8546.1	8961.75	10740.5	9187.56	5634.28
18065	Heartland	H	Indiana	IN	Henry	H11	1017.68	5280.54	5779.42	6128.93	5713.61	5717.58	5542.54	5603.81	7525.01	6169.88	4973.65	5703.42	7219.79	5565.07	7474.38	6112.96	4874.27	5648.09	7160.91	1144.04	980.822	746.616	719.732	802.382	795.873	813.646	813.646	813.646	813.646	746.68	678.994	12803.3	15048.3	13802.2	12121.3	12914.7	14178.3	7937.23	8437.3	9553.99	9165.89	9131.48	8796.9
18067	Heartland	H	Indiana	IN	Howard	H19	765.052	7098.19	6806.88	7632.07	8728.54	7850.51	8718.11	8081.14	7389.95	7579.44	6023.21	8022.54	8716.56	7969.55	7243.74	7411.35	5724.64	7857.38	8548.55	1302.16	1241.19	878.656	912.201	948.378	700.249	735.778	735.778	735.778	735.778	714.415	649.581	17105.7	16027.6	16657.9	16101.2	17370.7	18616.5	9533.12	9409.81	10460.4	11193.1	9789.04	12250.6
18069	Heartland	H	Indiana	IN	Huntington	H20	1004.61	6109.45	6178.57	6384.46	7343.42	6834.75	7427.33	4762.94	5580.79	5479.77	5777.42	6517.86	7894.04	4737.18	5546.05	5438.65	5703.37	6477.15	7852.75	1039.76	1129.69	687.478	575.632	1044.85	891.123	754.233	754.233	754.233	754.233	747.262	638.541	12640.6	13608.5	13264.8	14376.7	15104	16809.7	8692.99	9021.44	9384.43	9974.25	9173.68	10684.3
18071	Heartland	H	Indiana	IN	Jackson	H10	1328.47	2136.75	2814.85	3567.75	3965.16	2619.77	3725.56	3637.07	4353.02	3815.03	3630.16	4013.34	4574.66	3617.75	4326.54	3783.28	3572.7	3980.79	4539.68	1327.63	1261.76	1188.72	1243.28	1466.11	1280.58	967.107	967.107	967.107	967.107	760.397	719.811	8049.23	9370.25	9506.86	9748.25	8827.07	10265.6	4167.94	5765.41	7440.74	8048.22	5196.41	8742.77
18073	Heartland	H	Indiana	IN	Jasper	H19	1444.95	4661.95	4816.5	5391.32	6017.55	5178.61	4395.65	6399.21	7543.08	7006.49	6573.02	8836.32	9273.54	6388.99	7529.01	6988.49	6538.08	8814.87	9250.95	1014.07	1281.15	1136.21	2056.15	2387.02	2084.79	700.989	700.989	700.989	700.989	688.707	630.428	12766	14327.6	14217	15312.8	17069.2	16361.8	6024.37	6232.21	7473.52	8274.03	5858.21	6114.97
18075	Heartland	H	Indiana	IN	Jay	H20	990.357	4647.1	5395.25	5315.9	5955.77	7010.53	6822.46	4385.29	5203.53	4580.75	5142.17	5848.09	6060.49	4371.22	5185.09	4560.25	5105.72	5827.83	6039.85	1945.78	2065.45	2616.02	3407.02	4112.04	4937.14	720.263	720.263	720.263	720.263	683.462	566.194	11684.4	13366.1	13212.4	15188.8	17633.9	18365.6	6972.16	8095.58	8267.95	8417.28	9704.54	10682
18077	Heartland	H	Indiana	IN	Jefferson	H11	949.037	1642.85	2278.29	2250.43	2337.36	1747.36	2658.12	2173.56	3069.31	2736.35	1787.57	2560.07	2961.27	2151.52	3039.28	2701.55	1724.12	2524.14	2923.7	763.59	702.48	759.999	629.055	630.891	488.905	1114.23	1114.23	1114.23	1114.23	978.903	821.412	5672.19	7134.27	6826.2	5804.76	5881.29	6892.14	4470.29	6303.82	6553.15	7798.03	6109.68	10095.7
18079	Heartland	H	Indiana	IN	Jennings	H11	977.157	1837.57	2352.28	2820.07	4324.9	3127.88	3173.02	2803.85	3463.12	2980.82	4767.38	3882.28	4796.52	2788.25	3441.67	2953.86	4715.44	3852.68	4766.48	742.617	864.009	766.877	986.825	975.883	1090.44	990.547	990.547	990.547	990.547	876.753	773.03	6358.98	7648.5	7531.36	11017.7	8833.19	9802.97	4811.53	6463.6	7446.33	9585.68	7184.66	8738.83
18081	Heartland	H	Indiana	IN	Johnson	H10	824.768	3810.6	4649.26	4938.3	4665.11	4652.35	4473.96	4722.17	6169.58	4908.75	5427.77	5042.02	7318.48	4617.89	6014.11	4701.87	4998.91	4766.22	7008.05	929.746	750.958	599.368	982.011	670.079	513.126	957.239	957.239	957.239	957.239	753.364	709.087	10315.5	12371.6	11196.8	11603.3	10842	12704.2	6280.57	7655.78	8314.59	7851.77	7356.72	6929.95
18083	Heartland	H	Indiana	IN	Knox	H10	1371.09	3754.99	5310.94	5556.76	5958.98	6582.39	5668.05	7439.21	9940.34	8367.1	7991.08	11046.8	12983.9	7418.14	9913.5	8337.39	7940.23	11018.8	12955.4	975.152	879.739	773.426	538.445	797.364	847.569	867.409	867.409	867.409	867.409	659.868	659.957	13015.7	16971.6	15535	15305.1	19058.4	20131	4637.38	6449.7	7360.84	7405.19	7239.5	6317.91
18085	Heartland	H	Indiana	IN	Kosciusko	H20	1439.63	3775.13	3921.65	4513.83	5256.17	5303.03	5157.56	4987.15	6239.9	4454.36	4598.05	5521.4	7025.48	4952.13	6191.58	4394.64	4486.02	5456.48	6957.6	1888.55	2756.15	2432.87	1651.66	1791.14	2081.22	746.886	746.886	746.886	746.886	704.513	624.1	11362.7	13616.3	12088.2	12140.7	13255.2	14820.5	5888.2	6347.21	7641.03	8310.38	8624.58	8355.45
18087	Heartland	H	Indiana	IN	LaGrange	H20	1000.69	2945.98	3513.82	4331.15	4131.31	3949.84	4487.76	4332.35	6452.13	4724.22	4790.68	4587.25	5757.42	4312.46	6424.05	4688.7	4722.65	4547.07	5715.05	3460.96	3023.23	3018.68	2880.26	3608.96	4862.65	757.054	757.054	757.054	757.054	701.111	636.38	11476.5	13718.2	12795.6	12491.3	12807	15701.8	4710.02	5551.44	6855.07	6663.1	7681.97	7527.58
18089	Heartland	H	Indiana	IN	Lake	H19	1301.79	2749.71	2575.38	3337.23	2772.74	2929.42	3140.25	3686.29	3672.9	3621.23	4175.95	4481.83	5444.51	3146.55	2950.15	2807.14	2728.78	3651.73	4589.43	467.985	319.079	266.366	218.531	267.736	174.969	876.675	876.675	876.675	876.675	883.652	774.119	7240.92	6721.29	7287.42	6596.72	7732.54	8678.77	6601.01	6190.37	7727.08	7593.15	7760.67	8132.74
18091	Heartland	H	Indiana	IN	LaPorte	H19	1564.26	3711.01	3550.88	4275.26	3934.78	4100.36	4265.79	4441.09	6091.66	5280.66	4343.16	5779.61	7371.55	4380.13	6009.02	5187.7	4178.18	5685.76	7274.41	887.515	701.543	815.352	639.137	879.18	1019.57	915.669	915.669	915.669	915.669	778.142	714.509	9894.33	11177.1	11194	9667.77	11443.4	13274.3	6211.22	5565.02	7285.86	6856.98	6834.88	7878.43
18093	Heartland	H	Indiana	IN	Lawrence	H10	1185.4	1312.69	1324.9	1907.19	1642.58	1182.74	1246.25	2012.23	1926.25	2100.93	1328.46	1557.46	2800.06	1985.91	1890.33	2058.41	1251.81	1514.2	2755.76	1274.92	1090.72	1108.43	940.225	865.561	635.969	1002.73	1002.73	1002.73	1002.73	790.312	763.749	5576.25	5308.67	6076.75	4837.33	4352.81	5401.73	3708.87	4097.43	5566.74	5553.78	5088.5	5156.66
18095	Heartland	H	Indiana	IN	Madison	H20	1171.03	6141.3	6155.77	7257.39	8935.69	6848.09	7209.05	5973.76	6836.45	6894.21	5854.91	6412.61	7923.46	5856.28	6681.99	6719.08	5547.32	6242.38	7749.51	638.324	670.91	425.858	363.889	535.439	472.049	787.063	787.063	787.063	787.063	787.819	668.91	13423	14295.7	15189.4	15634	14413.7	16099.5	8630.13	8589.35	10055.6	11300.8	9710.26	10896.1
18097	Heartland	H	Indiana	IN	Marion	H10	1044.57	1354.29	998.976	730.024	576.883	431.461	439.304	2460.35	3116.72	2652.97	4155.05	2336.29	2643.12	1189.7	1457.83	804.069	865.43	493.425	743.348	286.968	131.544	119.68	85.0487	73.3299	81.344	970.583	970.583	970.583	970.583	951.308	871.535	3801.54	3558.93	2624.36	2497.94	1949.52	2135.53	7281.9	7521.77	7818.12	7623.98	7824.63	7079.06
18099	Heartland	H	Indiana	IN	Marshall	H19	1164.98	4371.56	4420.82	4350.09	5031.72	4210.07	4808.45	5522.88	6070.43	5490.89	5623.27	5823.6	9255.34	5496.38	6034.38	5448.83	5546.01	5778.64	9208.78	1363.59	1226.3	1228.31	939.901	966.336	960.961	757.426	757.426	757.426	757.426	725.829	666.425	11989	12438.9	11784.7	12275.1	11680.9	15644.6	6477.77	6536.56	7081.48	8107.52	7769.93	7612.07
18101	Heartland	H	Indiana	IN	Martin	H10	886.425	503.988	862.947	1031.89	1035.01	971.4	840.63	1432.29	1535.85	1537.2	1362.97	2260.37	2196.95	1425.7	1527.65	1527.94	1346.92	2251.38	2187.77	1400.77	1617.71	1312.36	1708.71	1866.72	1423.49	993.077	993.077	993.077	993.077	809.5	797.615	4323.54	5001.39	4865.26	5083.71	5899.01	5249.51	2673.81	4153.74	4865.88	5391.14	5288.33	4717.94
18103	Heartland	H	Indiana	IN	Miami	H19	980.514	5630.22	5888.63	6806.77	6885.62	6135.73	6753.03	6351.21	7779.12	7003.43	5971.08	6304.68	7668.22	6321.91	7741.26	6965.34	5897.19	6262.47	7626.35	1651.69	1458.58	1431.01	1190.17	1163.95	1025.79	733.293	733.293	733.293	733.293	727.382	653.256	14337.1	15821.8	15936.4	14706.3	14289.5	16058.4	7809.54	8413.13	9418.27	9714.89	9512.9	10351
18105	Heartland	H	Indiana	IN	Monroe	H10	1056.47	800.944	562.68	779.006	719.448	506.573	563.098	827.436	875.452	1030.21	927.378	981.788	1078.1	728.291	733.609	859.517	609.2	784.64	857.267	564.382	457.806	527.646	473.595	174.989	185.625	968.724	968.724	968.724	968.724	848.528	811.436	3062.34	2722.82	3134.89	2770.97	2314.73	2417.43	5029.09	4279.48	5615.71	5564.18	4880.65	5327.52
18107	Heartland	H	Indiana	IN	Montgomery	H19	1311.52	5499.36	6693.44	6286.86	8526.39	7845.49	5769.31	6764.9	7612.76	5834.64	5632.38	8082.82	9938.97	6747.09	7588.71	5806.1	5580.4	8053.31	9908.47	1407.98	1157.67	774.192	879.715	1311.3	1240.46	742.374	742.374	742.374	742.374	674.693	647.236	14396.8	16182.2	13609.5	15728.9	17884.8	17565.5	6989.41	8452.57	8351.1	11241.8	9377.17	7065.45
18109	Heartland	H	Indiana	IN	Morgan	H10	1062.26	2650.52	3066.29	3340.57	2637.88	2842.68	2824.17	3208.16	4364.84	3355.73	2914.23	3235.58	5224.03	3165.57	4304.14	3279.28	2769.5	3152.79	5136.99	751.357	614.059	438.038	368.592	453.98	293.296	936.485	936.485	936.485	936.485	799.813	745.747	7503.93	8920.98	7994.37	6712.46	7249.26	9000.2	5956.78	7024.02	7901.66	7780.31	8024.67	6492.74
18111	Heartland	H	Indiana	IN	Newton	H19	1045.23	4860.69	5207.25	5795.3	6061.58	5146.74	4679.38	6672.51	6786.28	6370.93	5733.88	6524.12	9357.34	6665.44	6776.74	6359.61	5714.06	6512.98	9346.18	813.868	774.926	752.766	1257.26	1260.9	1539.77	688.37	688.37	688.37	688.37	669.904	620.87	13028.4	13447.3	13596	13721.3	13590.5	16186.2	5986.74	6988.89	7763.54	9286.89	7540.67	6934.91
18113	Heartland	H	Indiana	IN	Noble	H20	1084.26	3600.33	3595.99	4222.37	4003.37	3990.23	4503.7	3673.99	4611.12	4486.87	4595.81	4136.43	6068	3648.67	4575.9	4441.5	4507.67	4086.32	6016.28	1353.03	1285.95	1150.45	993.959	1047.96	2184.48	760.014	760.014	760.014	760.014	710.942	648.662	9362.05	10217.9	10574.3	10265	9835.45	13353.1	5868.89	6247.62	7695.01	7335.36	8214.38	8037.95
18115	Heartland	H	Indiana	IN	Ohio	H11	226.898	898.096	1219.61	1150.7	1218.28	543.048	1093.46	1686.29	1545	1199.55	654.301	644.852	1705.85	1670.94	1524.81	1176.08	610.444	618.842	1678.61	1037.09	1004.07	962.744	652.871	309.022	301.117	1186.53	1186.53	1186.53	1186.53	979.005	807.755	4792.66	4935.02	4476.05	3668.12	2449.92	3880.94	2710.42	3813.76	4045.21	4959.06	2982.7	5842.71
18117	Heartland	H	Indiana	IN	Orange	H10	1047.95	705.487	1103.65	1489.04	1066.97	1085.69	946.057	2132.93	1922.49	1512.73	1311.39	2219.93	2429.25	2122.25	1908.7	1496.7	1282.06	2203.03	2412	896.795	784.004	982.138	894.727	829.85	910.012	1051.05	1051.05	1051.05	1051.05	831.796	789.615	4775.58	4847.4	5018.92	4294.81	4950.36	5057.69	2534.49	3818.58	4949.14	4216.98	4780.27	4307.65
18119	Heartland	H	Indiana	IN	Owen	H10	1003.11	1363.56	1595.49	1578.55	1960.91	1273.94	1198.34	1887.06	2799.82	1611.54	1471.74	1541.45	2483.04	1877.44	2785.2	1592.3	1435.1	1521.21	2462.76	619.136	700.566	604.319	435.912	346.735	301.592	892.7	892.7	892.7	892.7	813.487	792.348	4752.83	5973.95	4667.88	4724.63	3955.38	4755.04	4544.95	5522	5587.99	7870.13	5901.28	4754.72
18121	Heartland	H	Indiana	IN	Parke	H10	1170.94	2318.01	3088.15	3678.21	3899.5	4238.84	2668.32	3575.33	4903.55	4502.4	3293.65	4410.25	4958.72	3568.01	4893.8	4490.66	3271.87	4397.89	4946.3	787.644	489.962	546.22	480.229	464.76	420.36	779.04	779.04	779.04	779.04	773.257	729.283	7452.7	9250.96	9494.14	8430.63	9874.74	8764.26	4752.11	6434.64	7283.29	9152.91	9316.47	6385.43
18123	Heartland	H	Indiana	IN	Perry	H10	1013.25	514.46	596.843	630.276	583.081	734.919	594.314	1301.78	1189.85	1159.41	960.918	1339.99	1318.2	1290.05	1174.89	1142.49	931.367	1322.89	1300.47	629.068	623.881	742.448	609.835	668.486	510.774	1062.61	1062.61	1062.61	1062.61	928.112	849.493	3496.19	3458.23	3577.83	3186.89	3654.41	3255.05	2451.7	3361.23	3571.37	3738.38	5116.6	4848.29
18125	Heartland	H	Indiana	IN	Pike	H10	883.362	1376.55	2121.35	1964.36	1716.38	1997.04	1955.83	3653.62	4204.85	3855.31	2183.39	3277.48	3849.39	3645.35	4194.55	3843.42	2161.71	3265.26	3837.12	702.958	637.043	537.742	529.174	418.994	561.633	972.47	972.47	972.47	972.47	748.957	737.104	6697.32	7925.41	7317.99	5379.73	6430.26	7091.68	3637.87	6587.5	6114.79	5900.76	7411.99	6563.53
18127	Heartland	H	Indiana	IN	Porter	H19	1090.57	3822.95	3337.55	3557.8	3659.77	3349.08	4009.49	4611.54	4486.83	3982.41	4038.37	3959.59	5931.96	4492.15	4314.07	3772.42	3641.68	3716.25	5671.24	573.983	354.816	312.562	325.927	210.261	266.446	879.792	879.792	879.792	879.792	832.044	711.554	9768.87	8886.23	8522.57	8507.17	8107.64	10658.7	7000.26	6827	7809.78	7402.6	8509.69	9876.59
18129	Heartland	H	Indiana	IN	Posey	H10	1078.8	3475.59	5614.24	5361.62	4912.48	3977.05	5999.54	6491.17	9500.7	7536.61	6916.3	8975.45	10643.3	6475.21	9479.74	7512.34	6873.19	8952.09	10620	567.523	527.363	433.491	278.511	325.646	394.909	888.475	888.475	888.475	888.475	704.098	678.049	11406.8	16509.8	14195.9	12952.7	13958.9	17692.5	4848.79	7581.62	7935.92	7515.07	5675.87	7416.06
18131	Heartland	H	Indiana	IN	Pulaski	H19	1124.68	5178.88	4493.87	5752.85	5679.03	5089.52	4173.77	6175.19	7994.14	6381.46	6342.8	8227.91	9894.41	6169.2	7986.03	6372.04	6325.98	8218.38	9885.19	930.648	1054.43	1099.52	1220.2	1399.16	1547.77	693.098	693.098	693.098	693.098	713.728	646.449	12971.8	14227.4	13917.5	13918.3	15420.8	16253.2	6626.9	5639.13	7390.32	7660.53	6632.64	5884.64
18133	Heartland	H	Indiana	IN	Putnam	H10	1250.13	2865.17	3639.21	4074.17	4650.8	3954.9	3158.83	4056.23	4819.08	4209.95	4069.63	4393.38	5665.6	4040.69	4797.03	4182.36	4016.69	4361.95	5633.79	1138.33	847.558	671.729	602.211	600.766	521.576	822.078	822.078	822.078	822.078	758.04	710.579	8866.27	10105.9	9750.35	10091.8	9675.65	10024.8	5621.93	6975.11	8230.33	9956	9355.58	6253.7
18135	Heartland	H	Indiana	IN	Randolph	H20	1168.68	5847.31	6557.7	6293.52	7380.61	6989.94	7457.43	6001.34	7533.19	5895.06	6934.33	6891.66	9259.59	5985.73	7513.51	5872.62	6895.33	6870.61	9238.3	1091.11	1214.6	1026.38	1520.66	1506.74	1901.51	773.355	773.355	773.355	773.355	690.817	606.48	13697.5	16059.2	13965.9	16570	16058.1	19203.7	7770.12	8864.13	8996.69	8995.51	9588.16	9943.02
18137	Heartland	H	Indiana	IN	Ripley	H11	1153.38	2290.42	2268.23	2829.21	3924.8	2355.29	3732.94	3700.05	4611.26	3538.42	3120.39	4257.75	5576.36	3686.77	4593.05	3517.04	3079.89	4234.05	5551.76	1033.71	994.833	1009.49	707.688	580.342	578.527	1037.6	1037.6	1037.6	1037.6	874.696	775.217	8048.49	8893.71	8393.34	8749.98	8044.38	10638.4	5002.64	5270.69	6513.61	8425.32	5552.54	8575.03
18139	Heartland	H	Indiana	IN	Rush	H11	1060.91	5278.59	6367.79	7530.83	6910.04	5842.42	5783.95	7605.96	9972.21	7514.91	6550.53	7703.05	8202.27	7595.81	9958.75	7499.73	6524.35	7688.68	8188.13	1708.86	1471.13	1318.43	1091.26	1338.97	1296.24	826.121	826.121	826.121	826.121	739.108	678.499	15409.4	18623.8	17175.1	15351.8	15609.2	15946.8	6483.09	7898.02	9527.11	8840.9	7598.04	8035.88
18141	Heartland	H	Indiana	IN	St. Joseph	H19	1197.7	3139.17	3255.34	3145.21	3720.86	3907.78	3453.67	4604.42	5322.71	4849.09	4269.71	6071.94	7337.78	4351.05	4974.97	4439.22	3533.37	5657.5	6909.68	777.926	840.128	714.209	879.144	962.56	982.167	840.14	840.14	840.14	840.14	775.89	722.64	9108.29	9910.58	9138.77	8973.51	11303.7	12068.2	5941.91	6130.86	6665.04	7408.25	7069.45	7498.95
18143	Heartland	H	Indiana	IN	Scott	H11	498.258	1658.11	2367.68	2582.74	3861.45	1967.04	2480.44	2591.66	3020.51	2668.08	2221.78	4601.28	4576.97	2558.78	2976.6	2616.18	2123.81	4544.05	4518.89	687.884	635.508	255.124	460.099	300.608	325.262	1109.47	1109.47	1109.47	1109.47	920.366	790.194	6014.24	7089.26	6563.51	7554.83	7732.06	8114.79	4474.61	6358.55	7687.67	8987.17	5021.18	7958.02
18145	Heartland	H	Indiana	IN	Shelby	H11	1068.45	5023.76	5966.13	6123.18	6283.1	5214.9	6566.71	6285.58	8335.44	6225.92	4569.67	5993.03	8594.8	6257.35	8297.28	6180.98	4487.98	5946.57	8546.32	833.755	759.167	614.357	380.93	535.359	528.812	817.777	817.777	817.777	817.777	748.018	693.097	12932.6	15840.4	13736.3	11969.8	12444.8	16334.9	6600.28	7788.27	8710.17	8964.67	7097.76	7860.11
18147	Heartland	H	Indiana	IN	Spencer	H10	1051.19	2276.38	3284.21	3485.27	2613.56	2605.53	3640.5	4343.05	5335.21	4955.51	3355.11	4630	5830.57	4331.59	5320.33	4938.3	3323.96	4611.87	5812.03	1523.55	1569.84	1478.18	1450	1105.96	1842.26	1033.89	1033.89	1033.89	1033.89	796.211	741.907	9165.42	11208.3	10935.6	8421.41	9119.57	12036.7	4197.99	5980.38	6366.49	5450.99	6107.46	7136.45
18149	Heartland	H	Indiana	IN	Starke	H19	809.092	2201.54	1590.51	2346.22	3278.33	3392.79	2288.4	5385.86	5683.61	4847.6	4660.58	6816.12	7420.75	5367.37	5658.57	4817.88	4608.44	6787.08	7390.9	572.397	282.983	308.449	522.438	425.609	450.278	765.54	765.54	765.54	765.54	751.381	672.506	8906.85	8297.6	8238.1	9174.74	11356.9	10802.1	3676.37	2689.92	4026.64	5640.61	5109.37	3965.79
18151	Heartland	H	Indiana	IN	Steuben	H20	835.513	2433.86	2446.61	2971.45	2606.37	3148.62	2684.9	3285.29	4169.14	2443.17	2889.25	2737.93	3525.97	3262.43	4136.44	2401.12	2809.36	2692.29	3478.61	1065.88	805.516	693.634	558.275	687.212	588.58	766.276	766.276	766.276	766.276	720.906	644.711	7528.43	8154.84	6832.48	6740.29	7249.02	7396.8	4717.63	5100.02	6183.21	5978.15	7616.35	6552.61
18153	Heartland	H	Indiana	IN	Sullivan	H10	1174.95	3317.5	3893.02	3864.75	4075.22	4208.24	3485.6	5436.33	5712.72	5767.69	4020.91	6350.06	7027.59	5426.54	5700.32	5751.43	3991.59	6333.86	7011.22	525.616	342.182	405.621	294.984	261.804	594.566	813.344	813.344	813.344	813.344	692.643	697.585	10083	10748.9	10835.1	9175.13	11496.5	11789	5959.67	7155.19	7266.99	7713.49	7740.17	6746.67
18155	Heartland	H	Indiana	IN	Switzerland	H11	581.464	1110.54	1312.26	1122.43	1010	790.715	1085.86	1277.1	2223.71	1395.72	1021.3	1411.95	1779.33	1269.97	2213.7	1383.38	995.705	1396.53	1763.14	1077.52	937.916	897.767	643.794	516.642	499.414	1175.1	1175.1	1175.1	1175.1	1005.57	837.567	4633.14	5638.98	4578.68	3824.61	3709.46	4185.98	3854.98	4625.84	4753.26	4525.8	4472.57	6022.29
18157	Heartland	H	Indiana	IN	Tippecanoe	H19	1303.12	4567.39	5620.9	5638.24	6609.42	5444.77	5268.73	5471.58	6721.79	5939.14	5547.78	6187.58	7712.55	5373.88	6583.22	5769.84	5226.62	5986.07	7485.85	1081.06	1201.69	1162.11	613.437	509.781	582.705	732.736	732.736	732.736	732.736	687.213	670.747	11755.1	14138.5	13302.9	13182.2	12627.8	14008	6634.72	7660.13	8222.44	10621	8775.33	8410.55
18159	Heartland	H	Indiana	IN	Tipton	H19	671.69	8479.26	8297.27	9411.84	10106.9	9813.05	10334.1	8327.78	9445.4	8500.73	6267.12	8954.27	10620.6	8311.78	9424.76	8477.23	6224.77	8931.05	10597.7	1115.81	1336.93	1183.31	1686.63	1380.63	1968.08	756.233	756.233	756.233	756.233	704.885	640.511	18663.1	19815.2	19828.6	18774.5	20829.6	23540.3	9383.85	9191.52	10581.2	11737.3	10218	12370.5
18161	Heartland	H	Indiana	IN	Union	H11	428.945	3432.02	4030.4	5215.28	4799.66	4435.94	5498.86	6214	7084.16	5622.7	6064.87	6204.5	7592.62	6204.47	7071.29	5607.91	6038.34	6189.37	7577.34	1473.81	1265.83	1185.53	865.116	681.467	548.588	868.818	868.818	868.818	868.818	770.997	712.1	11979.1	13236.3	12877.5	12571.9	12077.8	14336.9	5012.61	6223.42	8015.19	7036.39	7376.5	9122.42
18163	Heartland	H	Indiana	IN	Vanderburgh	H10	617.459	2602.84	3281.29	3231.36	4324.18	3120.75	3028.68	5328.08	5772.51	5068.15	4205.73	5456.69	6491.55	4960.34	5285.93	4511.39	3204.79	4875.99	5880.09	447.478	356.546	532.822	301.718	268.672	708.064	930.212	930.212	930.212	930.212	783.98	752.377	8940.88	9853.98	9205.79	8760.91	9049.4	10369.2	5050.81	6712.94	7410.46	8673.46	7081.34	6548.41
18165	Heartland	H	Indiana	IN	Vermillion	H10	672.784	3769.07	4365.76	4549.46	4942.59	5447.67	3657.44	4328.38	4550.09	4858.18	3528.48	5968.08	6422	4311.19	4528.69	4833.8	3486.13	5944.34	6398.66	787.852	500.448	478.88	368.392	462.902	610.831	752.229	752.229	752.229	752.229	715.357	686.071	9620.34	10147.1	10614.4	9549.34	12570.3	11353	5781.97	7128.56	7486.53	8542.28	8022.85	6064.13
18167	Heartland	H	Indiana	IN	Vigo	H10	1067.23	2618.49	3350.43	2732.33	3370.71	2941.23	2700.45	3187.32	4184.2	3142.94	2595.18	4694.45	4292.18	3084.64	4050.54	2995.07	2337.83	4547.31	4137.45	317.481	304.465	241.864	243.011	348.816	134.183	830.532	830.532	830.532	830.532	741.378	723.095	6851.15	8535.97	6799.8	6782.09	8578.73	7695.18	5504.45	6934.58	7277.55	8501.11	7527.35	7027.08
18169	Heartland	H	Indiana	IN	Wabash	H20	1089.96	4945.38	5149.37	4992.23	6741.97	6020.01	6360.17	5149.96	6695.91	4746.19	4218.37	6053.68	6752.08	5126.68	6665.85	4712.43	4159.64	6022.17	6720.78	1982.74	2381.69	1667.99	1737.44	1606.28	2323.93	744.383	744.383	744.383	744.383	739.98	641.672	12799.2	14941.3	12117	13383.4	14388.4	16046.6	7556.66	7950.81	8237.52	9570.31	8985.87	9906.66
18171	Heartland	H	Indiana	IN	Warren	H19	953.609	5690.13	6278	5895.98	6426.63	5836.96	5498.45	5397.51	6686.81	4829.65	4655.51	6546.07	7219.05	5393.29	6681.39	4823.56	4644.02	6539.68	7212.63	643.776	404.389	854.373	657.556	683.356	550.195	677.981	677.981	677.981	677.981	661.105	658.969	12405.2	14041.8	12251.9	12406.2	13721.1	13920.2	7465.71	8159.77	8563.12	9975.59	7697.7	8279.17
18173	Heartland	H	Indiana	IN	Warrick	H10	1018.98	1720.71	2266.26	2363.02	2016.36	2281.8	2546.45	2810.68	3793.46	4218.16	2808.86	3920.26	3995.48	2775.96	3745.82	4158.99	2695.93	3850.07	3918.7	469.056	300.197	282.888	275.159	302.782	271.906	967.397	967.397	967.397	967.397	782.611	759.796	5933.11	7279.67	7772.29	5954.84	7217.26	7496.85	5158.04	7068.58	7354.63	6749.29	6460.35	7239.69
18175	Heartland	H	Indiana	IN	Washington	H10	1340.49	1198.2	1784.91	1923	1756.69	1439.07	2667.11	3244.54	3096.63	2233.24	2563.84	3867.3	4273.47	3234.08	3082.37	2215.53	2530.13	3847.92	4253.78	1795.19	1835.82	1547.19	1659.71	2264.98	2354.96	1097.59	1097.59	1097.59	1097.59	820.949	751.813	7325.06	7800.69	6783.31	7044.12	8372.92	10027.7	2978.96	4627.52	5084.54	4717.21	3457.58	6188.08
18177	Heartland	H	Indiana	IN	Wayne	H11	1047.12	3625.21	4395.59	4727.3	3699.09	3794.68	3937.94	5133.03	5345.37	4338.38	6037.86	5209.07	5918.64	5070.22	5264.04	4247.97	5880.99	5123.1	5831.82	1640.37	1183.06	999.664	820.34	845.748	712.228	836.713	836.713	836.713	836.713	741.705	686.73	11172.5	11679.4	10811.7	11237.1	10505.2	11168.7	5786.05	7143.09	8588.14	6720.37	7112.88	8177.58
18179	Heartland	H	Indiana	IN	Wells	H20	954.615	7210.77	7583.57	7368.76	9637.98	7524.23	9471.43	6450.82	7177.02	6820.29	6932.93	8045.09	9938.29	6432.42	7152.39	6791.32	6880.34	8015.5	9907.96	1085.34	885.881	905.192	1402.22	1568.92	1347	735.411	735.411	735.411	735.411	714.02	606.473	15463.9	16357.3	15800.7	18656	17822.7	21332.9	8966.3	9717.33	9547.05	10774.8	9639.3	11819
18181	Heartland	H	Indiana	IN	White	H19	1322.02	5392.66	6501.13	6749.77	7603.13	6326.43	5131.75	7044.16	8613.84	6820.2	6857.31	9899.91	11995.5	7033.72	8599.66	6803.37	6826.86	9883.26	11978.6	1211.69	1262.53	1145.51	1538.9	1984.76	2193.29	674.489	674.489	674.489	674.489	679.815	631.174	14312.6	17037.8	15373.1	16643.4	18874.3	19934.8	6594.91	8034.33	8714.68	9567.98	6865	6261.73
18183	Heartland	H	Indiana	IN	Whitley	H20	876.089	4376.62	4789.21	4986.62	5982.6	5521.17	5606.71	5093.52	5349.83	4653.37	5641.17	4783.59	6785.19	5071.47	5319.27	4617.08	5572.46	4742.56	6742.12	1250.83	1260.45	1293.97	1395.09	1278.11	1325.31	751.21	751.21	751.21	751.21	717.122	630.712	11450.1	12120.1	11648.9	13701.4	12259	14304.8	6673.89	7334.92	7773.59	8613.71	10101.4	10090.6
19001	Heartland	H	Iowa	IA	Adair	H15	1479.91	5136.46	5187.35	5537.09	7715.99	6363.29	5319.23	4750.6	4898.37	4745.55	4268.44	4909.39	5646.95	4748.54	4895.1	4737.12	4238.64	4898.8	5639.28	2317.19	2082.83	2030.93	2245.63	2087.29	1578.99	441.423	441.423	441.423	441.423	394.421	426.181	12643.6	12606.7	12746.6	14641.7	13743.8	12963.7	6303.43	6923.93	7140.85	9189.02	9550.41	7733.21
19003	Heartland	H	Iowa	IA	Adams	H15	1099.24	3741.32	4018.75	4636.42	5211.39	4989.11	4442.9	3460.94	3754.32	3488.88	2895.24	3570.14	3747.66	3459.34	3752.08	3483.29	2875.44	3563.26	3742.83	2080.74	1949.73	1805.07	1152.37	1260.88	1250.7	455.131	455.131	455.131	455.131	421.504	434.911	9736.53	10175.7	10379.9	9694.33	10234.8	9871.34	5331.76	5784.71	6820.44	7765.54	8075.97	7276.45
19005	Heartland	H	Iowa	IA	Allamakee	H26	1703.26	3097.67	2715.34	2836.02	3731.33	2713.25	2799.18	2982.33	3376.91	2641.83	2909.25	3260.7	4496.28	2979.03	3371.6	2627.37	2856.98	3241.48	4481.65	2867.77	2743.77	2246.83	2278.5	2107.14	2807.49	443.153	443.153	443.153	443.153	444.684	411.653	9387.63	9273.86	8153.38	9309.96	8506.55	10500	6640.21	5769.76	6638.89	8196.56	6947.16	6342.45
19007	Heartland	H	Iowa	IA	Appanoose	H16	1334.62	2768.14	3036.3	3154.89	3283.27	2957.42	1497.91	2100.31	2693.3	1918.14	2557.28	2391.34	2498.52	2095.79	2686.17	1899.72	2491.13	2367.85	2481.12	1829.39	1633.46	1711.4	1488.22	1638.67	940.5	478.855	478.855	478.855	478.855	467.983	450.101	7172.18	7834.79	7244.86	7741.48	7431.92	5369.63	5145.16	5564.78	5927.46	6782.36	8097.97	4416.9
19009	Heartland	H	Iowa	IA	Audubon	H15	1146.26	5126.5	6013.05	7614.16	7670.61	7828.92	6164.77	5961.76	6513.95	6725.95	3999.25	6507.99	8719.38	5959.3	6510.28	6716.69	3967.38	6497.12	8711.61	2364.1	2187.95	2257.25	2874.16	3134.81	3528.79	383.839	383.839	383.839	383.839	388.741	397.546	13833.7	15095.1	16972	14896	17849.6	18802.7	6148.8	7092.35	8696.18	9297.49	9044.77	6931.45
19011	Heartland	H	Iowa	IA	Benton	H25	1864.29	6433.52	6442.26	8070.25	8107.34	7182.99	7244.81	6943.74	7382.98	7446.6	6002.92	8395.99	9757.87	6938.47	7374.2	7421.21	5902.59	8358.8	9729.53	2151	1970.24	1524.46	1732.19	2393.87	1943.69	492.682	492.682	492.682	492.682	456.579	415.906	16015.7	16279.4	17508.6	16234.8	18392.2	19333.9	7871.55	7646.54	9894.82	10429.5	9288.41	8742.46
19013	Heartland	H	Iowa	IA	Black Hawk	H25	1480.01	5456.22	5444.33	6677.51	6895.77	6198	5183.67	6073.09	8094.53	6929.9	6573.17	8027.77	10322.8	6006.68	7984.59	6637.27	5500.59	7631.32	10005.4	1461.62	1288.75	1410.75	1094.93	1054.24	1365.94	467.654	467.654	467.654	467.654	457.851	411.146	13392.2	15185.3	15193.2	13959	15341.4	16966.1	7148.29	7181.8	9270.76	9984.71	8611.1	6923.55
19015	Heartland	H	Iowa	IA	Boone	H25	1483.6	6875.49	7091.94	7501.24	7168.91	6902.87	5422.31	5913.67	6318.15	6928.33	7327.52	9642.6	10256.1	5905.34	6304.6	6891.28	7190.75	9591.32	10217.2	1120.62	1152.75	1201.48	1212.71	1630.86	1216.79	446.834	446.834	446.834	446.834	459.585	418.559	14348.3	14996.1	16040.8	16019.2	18584.6	17274.9	8326.84	8640.98	9244.05	9357.07	8386.68	7017.97
19017	Heartland	H	Iowa	IA	Bremer	H25	1137.07	4910.46	5053.01	6714.37	8162.6	5964.35	5594.51	6942.83	8486.85	7563.11	6657.63	10063	13082.3	6932.52	8469.87	7517.79	6489.95	9998.65	13032.1	2038.15	2034.27	1761.11	2056.74	1385.44	1811.93	450.178	450.178	450.178	450.178	436.355	391.216	14331.3	16007.3	16443.4	17159.5	17784.8	20829.8	6523.85	6594.56	8960.88	9921.85	7515.35	6481.04
19019	Heartland	H	Iowa	IA	Buchanan	H26	1484.66	4695.19	4875.19	6888.75	8043.09	5546.79	4958.06	7961.78	8804.02	7615.13	5697.89	11413.9	13026.6	7955.28	8793.41	7586.97	5596.12	11376	12997.6	1998.77	1728.31	1847.06	1590.8	2158.17	2210.37	467.593	467.593	467.593	467.593	440.56	403.488	15116.8	15864.5	16790.4	15697.6	19521.5	20569.5	5603.78	5869.5	8320.02	9478.39	6151.63	5711.67
19021	Heartland	H	Iowa	IA	Buena Vista	H24	1496.41	6662.53	7515.04	8655.57	8678.71	8176.9	7413.6	5961.33	7352.24	7346.64	6469.72	9487.43	10080.8	5955.17	7342.17	7319.9	6372.51	9452.82	10052.8	2479.53	2766.41	2983.85	3713.69	4860.92	4759.86	381.413	381.413	381.413	381.413	365.34	340.068	15478.7	18005	19340.7	19146.3	22856	22566.3	7444.08	8833.24	9805.18	10185.9	9004.88	8208.84
19023	Heartland	H	Iowa	IA	Butler	H25	1507.4	5185.65	5206.73	6642.32	7771.24	5968.08	5408.36	6531.91	6201.16	7134.55	5883.46	9345.93	10485.3	6527.37	6194	7116.04	5818.62	9322.1	10466.9	1776.01	1790.68	1582.41	1406.38	1921.59	1997.95	450.289	450.289	450.289	450.289	433.05	378.449	13939.3	13641.7	15791.1	15446.5	17644.8	18251.7	6534.06	6805.64	8397.03	9788.07	6476.95	6088.68
19025	Heartland	H	Iowa	IA	Calhoun	H24	1479.99	7996.45	8016.42	8246.32	8986.41	7814.83	5871.77	5865.94	7994.69	8193.71	7242.62	10483.9	11158.7	5862.83	7989.8	8181.04	7199.63	10469.6	11147.7	1186.52	1234.83	1518.25	1581.7	2303.82	1683.78	394.377	394.377	394.377	394.377	386.595	376.347	15440.2	17635.4	18340	18162.1	20974.8	19079.6	9044.22	9007.19	9512.41	10261.9	8418.78	6363.97
19027	Heartland	H	Iowa	IA	Carroll	H24	1480.43	6724.29	7469.85	8084.32	9225.79	7145.25	4908.05	6209.34	7098.81	7458.77	6348.72	8730.28	11275.9	6202.41	7087.8	7429.43	6244.24	8692.69	11247.3	3303.77	3330.29	3360.92	4178.55	5113.65	4285.68	382.379	382.379	382.379	382.379	387.919	380.201	16612.8	18270.3	19257	20031	21339.5	20821.3	7307.04	8222.7	9130.95	10187.7	7930.44	5472.7
19029	Heartland	H	Iowa	IA	Cass	H15	1460.06	5247.22	5844.24	5799.46	6762.63	6452.1	4635.12	4611.77	6055.25	4830.72	4724.49	5528.43	5393.01	4607.26	6048.2	4812.42	4660.91	5505.67	5375.93	1934.16	2140.22	1893.14	1968.72	2071.01	1747.35	416.133	416.133	416.133	416.133	405.831	432.473	12204.8	14448.8	12921.2	13808.4	14434.6	12190.9	6494.73	6906.28	7270	8247.52	8813.97	6946.74
19031	Heartland	H	Iowa	IA	Cedar	H17	1508.15	4559.34	5164.03	7370.51	7980.45	6281.21	6793.34	6657.3	7782.66	7127.21	6582.98	10454.7	9485.83	6652.22	7774.31	7104.58	6499.43	10423.8	9461.77	1967.27	1785.87	1488.93	1290.18	1440.87	1386.06	533.856	533.856	533.856	533.856	505.279	484.828	13712.7	15258.1	16497.9	16303.9	18651.1	18126	5606.91	6328.42	9400.32	9982.32	7810.95	9184.84
19033	Heartland	H	Iowa	IA	Cerro Gordo	H25	1498.41	5243.95	4990.67	6327.48	7188.89	5124.13	4790.21	6017.79	7370.55	7534.41	6500.53	11166.7	10472.2	5999.02	7340.46	7455.35	6222.81	11067.8	10397.6	970.75	810.766	804.279	1275.36	1572.25	1095.76	458.513	458.513	458.513	458.513	404.959	353.974	12672.2	13600.4	15045.6	15145.6	18169.2	16637.6	6534.83	6352.31	8321.68	8781.75	5935.14	5791.03
19035	Heartland	H	Iowa	IA	Cherokee	H24	1493.25	5798.28	6464.53	7455.37	8933.44	7538.37	7899.46	5090.54	6241.66	6413.52	5807.77	7140.38	8488.1	5086.5	6235.44	6398.05	5754.65	7121.98	8474.17	2360.51	2151.65	2269.5	2419.3	3023.76	2879.09	377.386	377.386	377.386	377.386	363.387	338.533	13622.7	15229	16500.3	17484.8	18047.5	19591.3	7313.76	8015.14	9590.23	11374.2	10095.5	10036.7
19037	Heartland	H	Iowa	IA	Chickasaw	H25	1313.34	4558.4	4400.7	6262.99	7054.31	6755.15	5712.87	6925.53	7262.61	6733.95	6273.69	8900.72	11070.5	6921.09	7255.76	6715.86	6209.27	8878.07	11053.5	2007.26	1923.8	1921.28	1844.94	2438.39	2255.78	454.358	454.358	454.358	454.358	411.273	371.084	13941.1	14034.6	15354.5	15562.9	18482.9	19393.3	6013.65	5800.7	8373.45	9479.43	8414.98	6834.77
19039	Heartland	H	Iowa	IA	Clarke	H16	1108.19	3086.95	3273.89	3378.35	3629.95	2733.82	2333.78	2686.36	1895.77	1845.98	1781.46	1659.88	2711.17	2683.46	1890.98	1832.95	1729.81	1641.13	2696.24	1898.86	1820.58	2069.1	1282.45	1610.14	1473.55	477.883	477.883	477.883	477.883	450.798	450.565	8147.15	7463.34	7758.28	7120.09	6435.89	6954.13	5116.86	5192.63	6113.12	6937.32	7095.64	6459
19041	Heartland	H	Iowa	IA	Clay	H24	1482.73	6032.43	6574.86	6659.04	6808.31	7614.61	7497.8	5263.59	5764.03	6413.06	6010.87	8946.25	9468.85	5258.45	5755.45	6390.66	5931.91	8918.11	9447.41	1311.93	1215.8	1332.18	2253.85	2503.1	2242.3	355.217	355.217	355.217	355.217	356.552	312.094	12958	13901.3	14737.1	15349.3	19392.4	19499.6	7671.03	8373.59	9280.26	8766.77	9154.05	9393.08
19043	Heartland	H	Iowa	IA	Clayton	H26	2052.8	3753.12	3472.71	4068.98	5037.11	3690.78	3591.98	5012.61	5413.58	4906.71	4394.09	5575.44	7643.59	5008.71	5407.52	4890.62	4337.25	5554.78	7628.08	3592.41	3419.3	2891.93	2745.37	2475.83	2549.49	444.124	444.124	444.124	444.124	441.684	404.587	12798.4	12743.7	12295.7	12563.9	12163.1	14174.1	5761.09	5248.91	6122.61	8112.58	6322.83	6247.12
19045	Heartland	H	Iowa	IA	Clinton	H17	1833.5	3678.72	4269.36	5567.24	6749.72	5889.64	6509.03	7144.99	7538.81	7250.87	6798.86	10187.2	11443.4	7128.84	7512.93	7184.04	6559.03	10100.1	11377.5	1911.52	1869.5	1635.33	1365.16	1512.44	1691.75	549.225	549.225	549.225	549.225	516.247	497.736	13268.3	14201	14935.8	15223.1	18018.4	20076	4945.16	5866.29	7752.58	8858.27	7504.05	7925.94
19047	Heartland	H	Iowa	IA	Crawford	H24	1849.88	4682.64	5317.01	6951.87	8645.65	7370.32	6286.77	5064.02	6800.39	6875.91	5521.57	8636.44	11402.7	5060.08	6794.41	6860.08	5462.81	8615	11385.7	2151.67	2003.39	2072.52	2217.02	1987.95	2103.47	386.274	386.274	386.274	386.274	397.877	393.506	12280.7	14501.1	16270.7	16711.8	18371.1	20169.5	5956.97	6694.39	8482.32	10006.9	8757.34	7100.77
19049	Heartland	H	Iowa	IA	Dallas	H15	1532.2	5763.52	5812.14	6644.28	6335.04	6104.2	4602.17	4786.77	5654.07	5657.43	5480	6734.23	8454.86	4777.23	5636.86	5601.56	5213.84	6594.91	8316.13	985.614	906.116	896.777	1008.26	1095.2	1136.84	464.002	464.002	464.002	464.002	444.2	427.305	11990.4	12819.1	13606.6	13021.1	14238.5	14482.4	7562.53	7887.8	8744.94	8876.91	8765.34	6435.8
19051	Heartland	H	Iowa	IA	Davis	H16	1307.25	2346.98	3284.17	3667.77	4250.93	3008.5	1767.82	2965.64	2486.56	2546.46	3203.81	3027.62	3910.53	2963.22	2482.79	2536.27	3165.79	3013.5	3899.59	1790.78	1905.06	2204.67	2063.18	1770.77	1650.28	503.519	503.519	503.519	503.519	474.389	461.915	7604.5	8175.54	8912.23	9983.42	8267.16	7779.61	4083.73	5461.92	6272.62	6715.42	7417.64	4224.82
19053	Heartland	H	Iowa	IA	Decatur	H16	1385.12	2571.92	2408.06	2765.44	2995.27	2655.26	2085.06	2466.29	1684.82	1862.79	2147.81	2313.56	2791.42	2464.04	1681.38	1853.46	2112.45	2300.67	2781.99	1859.3	1745.19	1965.57	1867.14	1455.06	1769.8	456.749	456.749	456.749	456.749	457.197	468.252	7352.01	6291.38	7041.21	7431.61	6868.18	7105.11	4950	4761.04	5541.85	5957.84	7785.67	5619.67
19055	Heartland	H	Iowa	IA	Delaware	H26	1500.15	4024.35	3536.25	5232.6	6670.47	4075.58	3776.73	8108.45	7861.9	7874.12	6849.87	9186.62	12942.6	8103.16	7853.14	7850.88	6765.01	9156.17	12919.8	4534.66	4457.78	4059.28	3453.28	4297.93	4054.34	468.056	468.056	468.056	468.056	430.58	406.978	17130.2	16315.2	17610.8	17356.8	17960.3	21157.8	4860.93	4423.85	6758.72	8238.83	5191.88	4359.24
19057	Heartland	H	Iowa	IA	Des Moines	H17	1114.93	3688.8	4667	5507.59	5016.6	4860.35	4653.76	4760.38	5378.89	6345.8	5136.98	6472.85	5776.24	4736.13	5339.63	6243.81	4778.49	6345.38	5677.76	1077.2	939.318	1161.37	589.674	566.146	673.314	534.396	534.396	534.396	534.396	556.043	510.184	10036.5	11480.4	13447.2	10919.2	12327.9	11515	5873.67	7958.82	9740.29	9065.17	8521.36	9319.49
19059	Heartland	H	Iowa	IA	Dickinson	H24	1056.63	5546.45	5468.38	5779.88	6653.01	6219.27	6062.31	4214.77	6488.46	5885.86	4491.31	8365.87	7944.63	4208.32	6477.5	5855.06	4375.46	8322.47	7910.39	1444.19	1524.77	1201.35	1586.09	1196.69	1388.58	341.438	341.438	341.438	341.438	364.872	304.092	11540.4	13812.1	13177.7	12956	16103.3	15665.4	7490.65	7726.89	8341.98	9255.43	7676.56	9117.68
19061	Heartland	H	Iowa	IA	Dubuque	H26	1598.6	3973.19	4133	4222.34	5077.82	3840.03	3316.45	5724.12	6838.17	5914.44	5003.2	7051.43	7538.59	5686.06	6776.15	5748.17	4390.06	6816.95	7350.51	4822.32	5086.22	4325.37	3616.01	4003.68	3804.94	469.824	469.824	469.824	469.824	466.626	433.679	14951.4	16465.2	14765.7	13553.7	15127.3	14905.6	5882.97	5924.17	6471.35	8294.52	6389.91	5841.86
19063	Heartland	H	Iowa	IA	Emmet	H24	1051.06	6470.2	6345.5	6527.33	7512.14	7328.82	6409.27	5437.2	6474.94	6625.18	6053.92	12797.1	8940.18	5432.39	6467.1	6605.57	5985.76	12773.4	8922.82	1004.44	1111.27	1644.16	2144.42	3327.07	2466.51	361.875	361.875	361.875	361.875	370.584	309.376	13268.9	14285.7	15138.9	16004.2	23799.8	18108	7936.69	7860.3	8252.39	8924.98	8136.74	8244.85
19065	Heartland	H	Iowa	IA	Fayette	H26	1905.98	4831.8	4286.85	5909.02	7063.62	5309.12	5358.83	6467.76	7973.98	7369.12	6353.52	8099.15	8860.46	6462.7	7965.75	7347.28	6276.04	8071.86	8839.67	2508.46	2542.39	2449.49	2546.85	2872.39	2735.72	439.719	439.719	439.719	439.719	414.848	372.444	14242.7	15234.7	16145.5	16326.2	16668.2	17306.7	6268.64	5834.59	8097.73	9286.26	7032.88	7572.5
19067	Heartland	H	Iowa	IA	Floyd	H25	1303.49	5704.3	5613.07	7134.14	7898.83	6740.9	5682.84	5849.65	7164.51	8323.79	6096.01	9386.44	11353.4	5843.47	7154.83	8298.47	6005.6	9353.76	11329	1197.97	1165.82	1274.37	1301.97	1434.03	2131.87	451.569	451.569	451.569	451.569	406.761	372.857	13197.3	14385.3	17158.6	15658	17935.5	19516.5	6745.99	6886.03	8377.34	9501.27	7922.74	6287.76
19069	Heartland	H	Iowa	IA	Franklin	H25	1507.34	6057.08	6246.01	6742.12	7780.04	5874.31	5326.45	6622.72	7293.56	8400.84	6857.22	10594.7	11594.6	6619.67	7288.96	8389.11	6815.29	10579.1	11582.9	1323.21	1375.48	1424.3	2167.76	3533.33	2554.98	441.93	441.93	441.93	441.93	412.514	359.569	14441.9	15352.4	16997.5	17205	20399.3	19823.9	7064.39	7257.01	7943.45	9249.79	6324.62	5891.61
19071	Heartland	H	Iowa	IA	Fremont	H15	1337.74	5744.41	6442.84	6943.83	6531.89	6231.64	6223.76	4044.73	5872.01	5195.15	5495	4681.03	7289.43	4042.34	5868.4	5186.02	5462.51	4669.42	7281.23	1294.79	986.167	1060.3	1062.34	466.429	795.664	446.362	446.362	446.362	446.362	452.459	469.771	11527.9	13743.8	13636.5	13503.1	11819.9	14770.4	7070.97	7882.18	8550.57	7701.89	9586.12	8102.01
19073	Heartland	H	Iowa	IA	Greene	H24	1480.32	7777.48	8486.61	8163.23	8571.54	7352.29	5354.45	5804.01	7503.98	7856.22	6761.35	9586.04	10287.3	5801.31	7499.8	7844.94	6721.38	9572.44	10277.4	1076.93	1008.25	1036.68	1767.57	1795.99	1321.59	400.801	400.801	400.801	400.801	412.185	399.413	15056.5	17395.5	17445.6	17461.3	19132.9	17352.8	8879.03	9212.3	9433.85	9884.73	8358.89	6015.64
[truncated: 2,320 more rows]
[truncated: 84 more columns]
